# Supplementary material for: 1-Methyl-3-(2-methyl­phen­yl)-3,3a,4,9b-tetra­hydro-1H-chromeno[4,3-c][1,2]oxazole-3a-carbonitrile
Source: Acta Crystallogr Sect E Struct Rep Online. 2011 Mar 19;67(Pt 4):o905. doi: 10.1107/S1600536811009378 (PMC3099941; doi:10.1107/S1600536811009378)
Supplement: Supplementary file 1 [file e-67-0o905-sup1.cif]

##############################################################################
###                                                                        ###
###        Electronic paper (Acta Crystallographica Section E)             ###
###                                                                        ###
##############################################################################
#                                                                            #
# This CIF contains the data in a paper accepted for publication in Acta     #
# Crystallographica Section E. It conforms to the requirements of Notes      #
# for Authors for Section E, and has been peer reviewed under the auspices   #
# of the IUCr Commission on Journals.                                        #
#                                                                            #
# Full details of the Crystallographic Information File format               #
# are given in the paper "The Crystallographic Information File (CIF):       #
# a New Standard Archive File for Crystallography" by S. R. Hall, F. H.      #
# Allen and I. D. Brown [Acta Cryst. (1991), A47, 655-685].                  #
#                                                                            #
# The current version of the core CIF dictionary is obtainable from          #
# ftp://ftp.iucr.org/pub/cif_core.dic. The current version number is 2.4.    #
#                                                                            #
# Software is freely available for graphical display of the structure(s) in  #
# this CIF.  For information consult the CIF home page http://www.iucr.org/  #
# cif/home.html                                                              #
#                                                                            #
# This file may be used for bona fide research purposes within the           #
# scientific community so long as proper attribution is given to the journal # 
# article from which it was obtained.                                        #
#                                                                            #
##############################################################################
                                             
data_global
_audit_creation_method     SHELXL-97
_journal_date_recd_electronic     2011-03-07
_journal_date_accepted     2011-03-11
_journal_name_full     'Acta Crystallographica, Section E'
_journal_year     2011
_journal_volume     67
_journal_issue      4
_journal_page_first     o905
_journal_page_last     o905
_journal_paper_category     QO
_journal_coeditor_code     PV2397
_publ_contact_author_name     'K. Sethusankar'
_publ_contact_author_address
;
   Department of Physics
   RKM Vivekananda College (Autonomous)
   Chennai 600 004
   India
;
_publ_contact_author_email     'ksethusankar@yahoo.co.in'
_publ_contact_author_fax     '044 091 2499 3057'
_publ_contact_author_phone     '044 091 24484170'
_publ_section_title
;\
1-Methyl-3-(2-methylphenyl)-3,3a,4,9b-tetrahydro-1<i>H</i>-\
chromeno[4,3-<i>c</i>][1,2]oxazole-3a-carbonitrile
;
loop_
    _publ_author_name
    _publ_author_address
    'K. Swaminathan'
;
Department of Physics
RKM Vivekananda College (Autonomous)
Chennai 600 004
India
;
    'K. Sethusankar'
;
Department of Physics
RKM Vivekananda College (Autonomous)
Chennai 600 004
India
;
    'G. Murugan'
;
Department of Organic Chemistry
University of Madras
Maraimalai Campus
Chennai 600 025
India
;
    'M. Bakthadoss'
;
Department of Organic Chemistry
University of Madras
Maraimalai Campus
Chennai 600 025
India
;
data_I
_audit_creation_method     SHELXL-97
_chemical_name_systematic
;
1-Methyl-3-(2-methylphenyl)-3,3a,4,9b-tetrahydro-1<i>H</i>-
chromeno[4,3-<i>c</i>][1,2]oxazole-3a-carbonitrile
;
_chemical_name_common     ?
_chemical_formula_moiety     'C19 H18 N2 O2'
_chemical_formula_sum     'C19 H18 N2 O2'
_chemical_formula_iupac     'C19 H18 N2 O2'
_chemical_formula_weight     306.35
_chemical_melting_point     ?
_symmetry_cell_setting     monoclinic
_symmetry_space_group_name_H-M     'P 21/n'
_symmetry_space_group_name_Hall     '-p 2yn'
loop_
    _symmetry_equiv_pos_as_xyz
    'x, y, z'
    '-x+1/2, y+1/2, -z+1/2'
    '-x, -y, -z'
    'x-1/2, -y-1/2, z-1/2'
_cell_length_a     11.0120(4)
_cell_length_b     13.0368(4)
_cell_length_c     11.1977(3)
_cell_angle_alpha     90.00
_cell_angle_beta     97.836(2)
_cell_angle_gamma     90.00
_cell_volume     1592.54(9)
_cell_formula_units_Z     4
_cell_measurement_reflns_used     5936
_cell_measurement_theta_min     0.998
_cell_measurement_theta_max     25
_cell_measurement_temperature     293(2)
_exptl_crystal_description     Block
_exptl_crystal_colour     Colourless
_exptl_crystal_size_max     0.30
_exptl_crystal_size_mid     0.25
_exptl_crystal_size_min     0.20
_exptl_crystal_density_diffrn     1.278
_exptl_crystal_density_meas     ?
_exptl_crystal_density_method     'not measured'
_exptl_crystal_F_000     648
_exptl_absorpt_coefficient_mu     0.084
_exptl_absorpt_correction_type     none
_exptl_absorpt_process_details     ?
_exptl_absorpt_correction_T_min     ?
_exptl_absorpt_correction_T_max     ?
_exptl_special_details
;
;
_diffrn_ambient_temperature     293(2)
_diffrn_radiation_type     MoK\a
_diffrn_radiation_wavelength     0.71073
_diffrn_radiation_source     'fine-focus sealed tube'
_diffrn_radiation_monochromator     graphite
_diffrn_measurement_device_type     'Bruker Kappa APEXII CCD'
_diffrn_measurement_method     \w
_diffrn_detector_area_resol_mean     ?
_diffrn_reflns_number     23069
_diffrn_reflns_av_R_equivalents     0.0346
_diffrn_reflns_av_sigmaI/netI     0.0429
_diffrn_reflns_theta_min     2.41
_diffrn_reflns_theta_max     33.11
_diffrn_reflns_theta_full     25.00
_diffrn_measured_fraction_theta_max     0.980
_diffrn_measured_fraction_theta_full     1.000
_diffrn_reflns_limit_h_min     -15
_diffrn_reflns_limit_h_max     16
_diffrn_reflns_limit_k_min     -18
_diffrn_reflns_limit_k_max     19
_diffrn_reflns_limit_l_min     -14
_diffrn_reflns_limit_l_max     17
_diffrn_standards_number     0
_diffrn_standards_interval_count     ?
_diffrn_standards_interval_time     ?
_diffrn_standards_decay_%     ?
_refine_special_details
;
Refinement of <i>F</i>^2^ against ALL reflections. The weighted <i>R</i>-factor
<i>wR</i> and goodness of fit <i>S</i> are based on <i>F</i>^2^, conventional
<i>R</i>-factors <i>R</i> are based on <i>F</i>, with <i>F</i> set to zero for
negative <i>F</i>^2^. The threshold expression of <i>F</i>^2^ >
\s(<i>F</i>^2^) is used only for calculating <i>R</i>-factors(gt) <i>etc</i>.
and is not relevant to the choice of reflections for refinement.
<i>R</i>-factors based on <i>F</i>^2^ are statistically about twice as large
as those based on <i>F</i>, and <i>R</i>- factors based on ALL data will be
even larger.
;
_reflns_number_total     5936
_reflns_number_gt     3084
_reflns_threshold_expression     I>2\s(I)
_refine_ls_structure_factor_coef     Fsqd
_refine_ls_matrix_type     full
_refine_ls_R_factor_all     0.1119
_refine_ls_R_factor_gt     0.0509
_refine_ls_wR_factor_gt     0.1211
_refine_ls_wR_factor_ref     0.1476
_refine_ls_goodness_of_fit_ref     1.011
_refine_ls_restrained_S_all     1.011
_refine_ls_number_reflns     5936
_refine_ls_number_parameters     210
_refine_ls_number_restraints     0
_refine_ls_hydrogen_treatment     constr
_refine_ls_weighting_scheme     calc
_refine_ls_weighting_details
         'calc w=1/[\s^2^(Fo^2^)+(0.0684P)^2^+0.0556P] where P=(Fo^2^+2Fc^2^)/3'
_atom_sites_solution_hydrogens     geom
_atom_sites_solution_primary     direct
_atom_sites_solution_secondary     difmap
_refine_ls_shift/su_max     0.000
_refine_ls_shift/su_mean     0.000
_refine_diff_density_max     0.176
_refine_diff_density_min     -0.214
_refine_ls_extinction_method     none
_refine_ls_extinction_coef     ?
loop_
    _atom_type_symbol
    _atom_type_description
    _atom_type_scat_dispersion_real
    _atom_type_scat_dispersion_imag
    _atom_type_scat_source
    'C' 'C' 0.0033 0.0016
                         'International Tables Vol C Tables 4.2.6.8 and 6.1.1.4'
    'H' 'H' 0.0000 0.0000
                         'International Tables Vol C Tables 4.2.6.8 and 6.1.1.4'
    'N' 'N' 0.0061 0.0033
                         'International Tables Vol C Tables 4.2.6.8 and 6.1.1.4'
    'O' 'O' 0.0106 0.0060
                         'International Tables Vol C Tables 4.2.6.8 and 6.1.1.4'
_computing_data_collection     'APEX2 (Bruker, 2004)'
_computing_cell_refinement     'APEX2 (Bruker, 2004)'
_computing_data_reduction     'SAINT (Bruker, 2004)'
_computing_structure_solution     'SHELXS97 (Sheldrick, 2008)'
_computing_structure_refinement     'SHELXL97 (Sheldrick, 2008)'
_computing_molecular_graphics     'ORTEP-3 (Farrugia, 1997)'
_computing_publication_material
                            'SHELXL97 (Sheldrick, 2008) and PLATON (Spek, 2009)'
loop_
    _atom_site_type_symbol
    _atom_site_label
    _atom_site_fract_x
    _atom_site_fract_y
    _atom_site_fract_z
    _atom_site_U_iso_or_equiv
    _atom_site_adp_type
    _atom_site_calc_flag
    _atom_site_refinement_flags
    _atom_site_occupancy
    _atom_site_disorder_assembly
    _atom_site_disorder_group
    C C1 0.38107(11) 0.12807(10) 0.10789(11) 0.0446(3) Uani d . 1 . .
    C C2 0.43271(13) 0.21739(11) 0.15852(13) 0.0582(4) Uani d . 1 . .
    H H2 0.4706 0.2178 0.2380 0.070 Uiso calc R 1 . .
    C C3 0.42782(15) 0.30530(12) 0.09094(15) 0.0654(4) Uani d . 1 . .
    H H3 0.4635 0.3652 0.1245 0.078 Uiso calc R 1 . .
    C C4 0.37052(14) 0.30563(12) -0.02619(15) 0.0640(4) Uani d . 1 . .
    H H4 0.3685 0.3653 -0.0720 0.077 Uiso calc R 1 . .
    C C5 0.31626(13) 0.21749(10) -0.07520(13) 0.0536(3) Uani d . 1 . .
    H H5 0.2754 0.2187 -0.1535 0.064 Uiso calc R 1 . .
    C C6 0.32143(11) 0.12627(9) -0.00950(10) 0.0425(3) Uani d . 1 . .
    C C7 0.25834(11) 0.03122(9) -0.06218(10) 0.0407(3) Uani d . 1 . .
    H H7 0.1745 0.0473 -0.0987 0.049 Uiso calc R 1 . .
    C C8 0.25759(10) -0.05625(9) 0.02964(10) 0.0396(3) Uani d . 1 . .
    C C9 0.37624(12) -0.05094(10) 0.11822(11) 0.0458(3) Uani d . 1 . .
    H H9A 0.3776 -0.1068 0.1756 0.055 Uiso calc R 1 . .
    H H9B 0.4458 -0.0593 0.0744 0.055 Uiso calc R 1 . .
    C C10 0.25780(11) -0.15460(10) -0.05147(10) 0.0448(3) Uani d . 1 . .
    H H10 0.3344 -0.1923 -0.0288 0.054 Uiso calc R 1 . .
    C C11 0.15148(11) -0.22621(9) -0.04883(10) 0.0430(3) Uani d . 1 . .
    C C12 0.03836(12) -0.19982(11) -0.11130(12) 0.0528(3) Uani d . 1 . .
    H H12 0.0313 -0.1411 -0.1589 0.063 Uiso calc R 1 . .
    C C13 -0.06361(13) -0.25916(12) -0.10388(13) 0.0577(4) Uani d . 1 . .
    H H13 -0.1390 -0.2407 -0.1462 0.069 Uiso calc R 1 . .
    C C14 -0.05336(13) -0.34544(11) -0.03398(13) 0.0571(4) Uani d . 1 . .
    H H14 -0.1221 -0.3854 -0.0278 0.069 Uiso calc R 1 . .
    C C15 0.05804(14) -0.37299(10) 0.02683(12) 0.0544(3) Uani d . 1 . .
    H H15 0.0638 -0.4322 0.0735 0.065 Uiso calc R 1 . .
    C C16 0.16284(12) -0.31509(10) 0.02085(10) 0.0458(3) Uani d . 1 . .
    C C17 0.28229(15) -0.35091(13) 0.08907(14) 0.0714(4) Uani d . 1 . .
    H H17A 0.3372 -0.3698 0.0331 0.107 Uiso calc R 1 . .
    H H17B 0.2679 -0.4092 0.1376 0.107 Uiso calc R 1 . .
    H H17C 0.3181 -0.2966 0.1400 0.107 Uiso calc R 1 . .
    C C18 0.31258(15) 0.02789(12) -0.26883(11) 0.0624(4) Uani d . 1 . .
    H H18A 0.3441 -0.0171 -0.3251 0.094 Uiso calc R 1 . .
    H H18B 0.3574 0.0912 -0.2641 0.094 Uiso calc R 1 . .
    H H18C 0.2275 0.0413 -0.2953 0.094 Uiso calc R 1 . .
    C C19 0.15272(11) -0.05003(9) 0.09694(11) 0.0439(3) Uani d . 1 . .
    N N1 0.32585(9) -0.02011(8) -0.15097(8) 0.0464(3) Uani d . 1 . .
    N N2 0.07493(11) -0.04521(10) 0.15340(10) 0.0598(3) Uani d . 1 . .
    O O1 0.38708(8) 0.04332(7) 0.18095(7) 0.0501(2) Uani d . 1 . .
    O O2 0.25538(9) -0.11520(7) -0.17000(7) 0.0540(3) Uani d . 1 . .
loop_
    _atom_site_aniso_label
    _atom_site_aniso_U_11
    _atom_site_aniso_U_22
    _atom_site_aniso_U_33
    _atom_site_aniso_U_12
    _atom_site_aniso_U_13
    _atom_site_aniso_U_23
    C1 0.0477(6) 0.0468(7) 0.0411(6) -0.0039(5) 0.0120(5) -0.0003(5)
    C2 0.0646(8) 0.0602(9) 0.0508(7) -0.0107(7) 0.0116(6) -0.0100(7)
    C3 0.0768(10) 0.0492(9) 0.0737(10) -0.0142(7) 0.0224(8) -0.0106(8)
    C4 0.0764(10) 0.0434(8) 0.0756(10) -0.0011(7) 0.0229(8) 0.0065(7)
    C5 0.0592(8) 0.0497(8) 0.0530(7) 0.0026(6) 0.0116(6) 0.0084(6)
    C6 0.0446(6) 0.0427(7) 0.0416(6) 0.0008(5) 0.0116(5) 0.0013(5)
    C7 0.0426(6) 0.0460(7) 0.0341(5) -0.0010(5) 0.0071(4) 0.0045(5)
    C8 0.0436(6) 0.0430(7) 0.0332(5) -0.0024(5) 0.0089(4) 0.0016(5)
    C9 0.0518(7) 0.0487(7) 0.0370(6) -0.0009(6) 0.0060(5) 0.0052(5)
    C10 0.0519(7) 0.0451(7) 0.0392(6) 0.0005(5) 0.0128(5) -0.0001(5)
    C11 0.0529(7) 0.0397(7) 0.0379(5) -0.0008(5) 0.0121(5) -0.0041(5)
    C12 0.0604(8) 0.0440(7) 0.0544(7) 0.0017(6) 0.0087(6) 0.0031(6)
    C13 0.0516(7) 0.0597(9) 0.0617(8) -0.0006(6) 0.0072(6) -0.0070(7)
    C14 0.0609(8) 0.0535(8) 0.0600(8) -0.0130(7) 0.0192(7) -0.0093(7)
    C15 0.0768(9) 0.0427(7) 0.0461(7) -0.0094(6) 0.0168(6) -0.0025(6)
    C16 0.0623(8) 0.0398(7) 0.0360(6) -0.0005(6) 0.0098(5) -0.0036(5)
    C17 0.0772(10) 0.0690(11) 0.0641(9) -0.0002(8) -0.0049(8) 0.0154(8)
    C18 0.0810(10) 0.0714(10) 0.0372(6) -0.0130(8) 0.0161(6) 0.0050(6)
    C19 0.0513(7) 0.0423(7) 0.0394(6) -0.0030(5) 0.0102(5) 0.0016(5)
    N1 0.0557(6) 0.0498(6) 0.0361(5) -0.0091(5) 0.0146(4) 0.0002(4)
    N2 0.0639(7) 0.0652(8) 0.0551(7) 0.0023(6) 0.0249(6) 0.0060(6)
    O1 0.0622(5) 0.0532(6) 0.0340(4) -0.0076(4) 0.0040(4) 0.0004(4)
    O2 0.0737(6) 0.0535(6) 0.0374(4) -0.0161(4) 0.0166(4) -0.0045(4)
_geom_special_details
;
All e.s.d.'s (except the e.s.d. in the dihedral angle between two l.s. planes)
are estimated using the full covariance matrix. The cell e.s.d.'s are taken
into account individually in the estimation of e.s.d.'s in distances, angles
and torsion angles; correlations between e.s.d.'s in cell parameters are only
used when they are defined by crystal symmetry. An approximate (isotropic)
treatment of cell e.s.d.'s is used for estimating e.s.d.'s involving l.s.
planes.
;
loop_
    _geom_bond_atom_site_label_1
    _geom_bond_atom_site_label_2
    _geom_bond_site_symmetry_2
    _geom_bond_distance
    _geom_bond_publ_flag
    C1 O1 . 1.3710(14) ?
    C1 C2 . 1.3830(18) ?
    C1 C6 . 1.3872(17) ?
    C2 C3 . 1.370(2) ?
    C2 H2 . 0.9300 ?
    C3 C4 . 1.376(2) ?
    C3 H3 . 0.9300 ?
    C4 C5 . 1.374(2) ?
    C4 H4 . 0.9300 ?
    C5 C6 . 1.3954(17) ?
    C5 H5 . 0.9300 ?
    C6 C7 . 1.5015(17) ?
    C7 N1 . 1.4800(15) ?
    C7 C8 . 1.5363(16) ?
    C7 H7 . 0.9800 ?
    C8 C19 . 1.4647(16) ?
    C8 C9 . 1.5305(16) ?
    C8 C10 . 1.5715(17) ?
    C9 O1 . 1.4124(15) ?
    C9 H9A . 0.9700 ?
    C9 H9B . 0.9700 ?
    C10 O2 . 1.4201(14) ?
    C10 C11 . 1.5008(17) ?
    C10 H10 . 0.9800 ?
    C11 C12 . 1.3864(18) ?
    C11 C16 . 1.3928(17) ?
    C12 C13 . 1.3754(19) ?
    C12 H12 . 0.9300 ?
    C13 C14 . 1.366(2) ?
    C13 H13 . 0.9300 ?
    C14 C15 . 1.367(2) ?
    C14 H14 . 0.9300 ?
    C15 C16 . 1.3882(18) ?
    C15 H15 . 0.9300 ?
    C16 C17 . 1.5027(19) ?
    C17 H17A . 0.9600 ?
    C17 H17B . 0.9600 ?
    C17 H17C . 0.9600 ?
    C18 N1 . 1.4498(16) ?
    C18 H18A . 0.9600 ?
    C18 H18B . 0.9600 ?
    C18 H18C . 0.9600 ?
    C19 N2 . 1.1336(16) ?
    N1 O2 . 1.4626(13) ?
loop_
    _geom_angle_atom_site_label_1
    _geom_angle_atom_site_label_2
    _geom_angle_atom_site_label_3
    _geom_angle_site_symmetry_1
    _geom_angle_site_symmetry_3
    _geom_angle
    _geom_angle_publ_flag
    O1 C1 C2 . . 116.76(11) ?
    O1 C1 C6 . . 122.00(11) ?
    C2 C1 C6 . . 121.18(12) ?
    C3 C2 C1 . . 119.65(14) ?
    C3 C2 H2 . . 120.2 ?
    C1 C2 H2 . . 120.2 ?
    C2 C3 C4 . . 120.50(14) ?
    C2 C3 H3 . . 119.8 ?
    C4 C3 H3 . . 119.8 ?
    C5 C4 C3 . . 119.73(14) ?
    C5 C4 H4 . . 120.1 ?
    C3 C4 H4 . . 120.1 ?
    C4 C5 C6 . . 121.18(13) ?
    C4 C5 H5 . . 119.4 ?
    C6 C5 H5 . . 119.4 ?
    C1 C6 C5 . . 117.72(12) ?
    C1 C6 C7 . . 121.34(11) ?
    C5 C6 C7 . . 120.85(11) ?
    N1 C7 C6 . . 112.90(9) ?
    N1 C7 C8 . . 99.38(9) ?
    C6 C7 C8 . . 113.21(9) ?
    N1 C7 H7 . . 110.3 ?
    C6 C7 H7 . . 110.3 ?
    C8 C7 H7 . . 110.3 ?
    C19 C8 C9 . . 109.11(9) ?
    C19 C8 C7 . . 112.33(9) ?
    C9 C8 C7 . . 108.55(9) ?
    C19 C8 C10 . . 113.95(9) ?
    C9 C8 C10 . . 110.06(10) ?
    C7 C8 C10 . . 102.61(9) ?
    O1 C9 C8 . . 111.62(10) ?
    O1 C9 H9A . . 109.3 ?
    C8 C9 H9A . . 109.3 ?
    O1 C9 H9B . . 109.3 ?
    C8 C9 H9B . . 109.3 ?
    H9A C9 H9B . . 108.0 ?
    O2 C10 C11 . . 109.16(10) ?
    O2 C10 C8 . . 104.11(9) ?
    C11 C10 C8 . . 115.69(9) ?
    O2 C10 H10 . . 109.2 ?
    C11 C10 H10 . . 109.2 ?
    C8 C10 H10 . . 109.2 ?
    C12 C11 C16 . . 119.67(11) ?
    C12 C11 C10 . . 119.03(11) ?
    C16 C11 C10 . . 121.18(11) ?
    C13 C12 C11 . . 120.98(13) ?
    C13 C12 H12 . . 119.5 ?
    C11 C12 H12 . . 119.5 ?
    C14 C13 C12 . . 119.56(13) ?
    C14 C13 H13 . . 120.2 ?
    C12 C13 H13 . . 120.2 ?
    C13 C14 C15 . . 120.00(13) ?
    C13 C14 H14 . . 120.0 ?
    C15 C14 H14 . . 120.0 ?
    C14 C15 C16 . . 121.90(13) ?
    C14 C15 H15 . . 119.1 ?
    C16 C15 H15 . . 119.1 ?
    C15 C16 C11 . . 117.88(12) ?
    C15 C16 C17 . . 118.83(12) ?
    C11 C16 C17 . . 123.28(12) ?
    C16 C17 H17A . . 109.5 ?
    C16 C17 H17B . . 109.5 ?
    H17A C17 H17B . . 109.5 ?
    C16 C17 H17C . . 109.5 ?
    H17A C17 H17C . . 109.5 ?
    H17B C17 H17C . . 109.5 ?
    N1 C18 H18A . . 109.5 ?
    N1 C18 H18B . . 109.5 ?
    H18A C18 H18B . . 109.5 ?
    N1 C18 H18C . . 109.5 ?
    H18A C18 H18C . . 109.5 ?
    H18B C18 H18C . . 109.5 ?
    N2 C19 C8 . . 177.11(13) ?
    C18 N1 O2 . . 104.33(9) ?
    C18 N1 C7 . . 114.76(11) ?
    O2 N1 C7 . . 100.14(8) ?
    C1 O1 C9 . . 114.23(9) ?
    C10 O2 N1 . . 103.20(8) ?
loop_
    _geom_torsion_atom_site_label_1
    _geom_torsion_atom_site_label_2
    _geom_torsion_atom_site_label_3
    _geom_torsion_atom_site_label_4
    _geom_torsion_site_symmetry_1
    _geom_torsion_site_symmetry_2
    _geom_torsion_site_symmetry_3
    _geom_torsion_site_symmetry_4
    _geom_torsion
    _geom_torsion_publ_flag
    O1 C1 C2 C3 . . . . -178.84(12) ?
    C6 C1 C2 C3 . . . . -1.6(2) ?
    C1 C2 C3 C4 . . . . 0.9(2) ?
    C2 C3 C4 C5 . . . . 0.9(2) ?
    C3 C4 C5 C6 . . . . -2.0(2) ?
    O1 C1 C6 C5 . . . . 177.60(11) ?
    C2 C1 C6 C5 . . . . 0.56(18) ?
    O1 C1 C6 C7 . . . . 0.98(18) ?
    C2 C1 C6 C7 . . . . -176.06(11) ?
    C4 C5 C6 C1 . . . . 1.29(19) ?
    C4 C5 C6 C7 . . . . 177.93(12) ?
    C1 C6 C7 N1 . . . . -106.66(12) ?
    C5 C6 C7 N1 . . . . 76.83(14) ?
    C1 C6 C7 C8 . . . . 5.29(16) ?
    C5 C6 C7 C8 . . . . -171.23(10) ?
    N1 C7 C8 C19 . . . . -152.86(9) ?
    C6 C7 C8 C19 . . . . 87.13(12) ?
    N1 C7 C8 C9 . . . . 86.40(10) ?
    C6 C7 C8 C9 . . . . -33.60(13) ?
    N1 C7 C8 C10 . . . . -30.08(10) ?
    C6 C7 C8 C10 . . . . -150.08(10) ?
    C19 C8 C9 O1 . . . . -62.50(12) ?
    C7 C8 C9 O1 . . . . 60.20(12) ?
    C10 C8 C9 O1 . . . . 171.77(9) ?
    C19 C8 C10 O2 . . . . 120.23(10) ?
    C9 C8 C10 O2 . . . . -116.84(10) ?
    C7 C8 C10 O2 . . . . -1.45(11) ?
    C19 C8 C10 C11 . . . . 0.47(15) ?
    C9 C8 C10 C11 . . . . 123.40(11) ?
    C7 C8 C10 C11 . . . . -121.21(11) ?
    O2 C10 C11 C12 . . . . -41.16(15) ?
    C8 C10 C11 C12 . . . . 75.80(14) ?
    O2 C10 C11 C16 . . . . 142.76(11) ?
    C8 C10 C11 C16 . . . . -100.28(13) ?
    C16 C11 C12 C13 . . . . 1.17(19) ?
    C10 C11 C12 C13 . . . . -174.97(12) ?
    C11 C12 C13 C14 . . . . 0.0(2) ?
    C12 C13 C14 C15 . . . . -0.8(2) ?
    C13 C14 C15 C16 . . . . 0.5(2) ?
    C14 C15 C16 C11 . . . . 0.60(19) ?
    C14 C15 C16 C17 . . . . -179.31(13) ?
    C12 C11 C16 C15 . . . . -1.42(17) ?
    C10 C11 C16 C15 . . . . 174.63(11) ?
    C12 C11 C16 C17 . . . . 178.48(13) ?
    C10 C11 C16 C17 . . . . -5.46(18) ?
    C6 C7 N1 C18 . . . . -77.73(13) ?
    C8 C7 N1 C18 . . . . 162.04(10) ?
    C6 C7 N1 O2 . . . . 171.21(9) ?
    C8 C7 N1 O2 . . . . 50.98(10) ?
    C2 C1 O1 C9 . . . . -157.77(11) ?
    C6 C1 O1 C9 . . . . 25.06(16) ?
    C8 C9 O1 C1 . . . . -56.41(13) ?
    C11 C10 O2 N1 . . . . 157.42(9) ?
    C8 C10 O2 N1 . . . . 33.34(11) ?
    C18 N1 O2 C10 . . . . -173.44(10) ?
    C7 N1 O2 C10 . . . . -54.44(11) ?
loop_
    _geom_hbond_atom_site_label_D
    _geom_hbond_atom_site_label_H
    _geom_hbond_atom_site_label_A
    _geom_hbond_site_symmetry_A
    _geom_hbond_distance_DH
    _geom_hbond_distance_HA
    _geom_hbond_distance_DA
    _geom_hbond_angle_DHA
    C18 H18B Cg1 2_554 0.96 2.99 3.6831(16) 130
