# Supplementary material for: 1-Methyl-3-(2-methyl­phen­yl)-3,3a,4,9b-tetra­hydro-1H-chromeno[4,3-c][1,2]oxazole-3a-carbonitrile
Source: Acta Crystallogr Sect E Struct Rep Online. 2011 Mar 19;67(Pt 4):o905. doi: 10.1107/S1600536811009378 (PMC3099941; doi:10.1107/S1600536811009378)
Supplement: Supplementary file 2 [file e-67-0o905-Isup2.hkl]

#
# h,k,l, Fc-squared, Fo-squared, sigma(Fo-squared) and status flag
#
data_I
_shelx_title ' SAMI1 in P2(1)/n'
_shelx_refln_list_code          4
_shelx_F_calc_maximum      197.07
_exptl_crystal_F_000       648.00
_reflns_d_resolution_high  0.6505
 
loop_
 _symmetry_equiv_pos_as_xyz
 'x, y, z'
 '-x+1/2, y+1/2, -z+1/2'
 '-x, -y, -z'
 'x-1/2, -y-1/2, z-1/2'
 
_cell_length_a    11.0120
_cell_length_b    13.0368
_cell_length_c    11.1977
_cell_angle_alpha  90.000
_cell_angle_beta   97.836
_cell_angle_gamma  90.000
 
_shelx_F_squared_multiplier     1.000
 
loop_
 _refln_index_h
 _refln_index_k
 _refln_index_l
 _refln_F_squared_calc
 _refln_F_squared_meas
 _refln_F_squared_sigma
 _refln_observed_status
   2   0   0     6695.42     5919.42     98.73 o
   4   0   0      985.04      962.40     14.05 o
   6   0   0      613.29      583.32      9.49 o
   8   0   0        9.69        9.49      1.84 o
  10   0   0      506.46      513.51     11.37 o
  12   0   0       38.41       32.95      3.18 o
  14   0   0       21.66       30.45      4.37 o
  16   0   0       19.66       19.06      7.09 o
   1   1   0     4181.28     3214.14     62.74 o
   2   1   0    11919.33    10371.10     89.15 o
   3   1   0     3859.43     3705.09     33.77 o
   4   1   0        5.19        3.37      0.52 o
   5   1   0       20.24       18.40      0.85 o
   6   1   0       82.15       79.51      2.02 o
   7   1   0        0.02       -0.73      0.73 o
   8   1   0      259.71      246.71      4.18 o
   9   1   0       29.49       35.59      2.44 o
  10   1   0       44.07       44.26      2.10 o
  11   1   0        0.12       -1.18      1.18 o
  12   1   0       10.04       10.48      1.70 o
  13   1   0       18.94       23.06      2.14 o
  14   1   0        0.02       -0.59      1.81 o
  15   1   0        5.41        9.66      4.05 o
  16   1   0        0.01       -2.33      3.79 o
   0   2   0        6.42        6.15      1.00 o
   1   2   0      112.92      118.51      1.64 o
   2   2   0     4178.33     3964.13     29.73 o
   3   2   0        4.47        4.35      0.38 o
   4   2   0       23.66       17.75      0.65 o
   5   2   0     1332.01     1350.49     13.03 o
   6   2   0       54.79       65.93      1.54 o
   7   2   0      209.84      204.10      3.52 o
   8   2   0      358.93      335.95      5.16 o
   9   2   0      255.59      240.64      4.48 o
  10   2   0       24.20       24.90      1.75 o
  11   2   0       70.85       82.18      2.97 o
  12   2   0        9.64        8.78      1.75 o
  13   2   0        0.05       -0.84      1.42 o
  14   2   0       15.09       15.36      2.97 o
  15   2   0        0.92       -0.27      3.36 o
  16   2   0        0.70        2.53      4.12 o
   1   3   0        0.10        0.21      0.43 o
   2   3   0        5.32        7.02      0.42 o
   3   3   0      361.27      349.56      3.43 o
   4   3   0      493.58      517.23      5.15 o
   5   3   0        5.25        3.78      0.53 o
   6   3   0       47.36       44.30      1.17 o
   7   3   0       56.71       48.91      1.67 o
   8   3   0       31.61       26.16      1.27 o
   9   3   0      150.67      155.69      3.00 o
  10   3   0       18.66       18.18      1.62 o
  11   3   0        2.26        1.22      1.32 o
  12   3   0        2.07        3.25      1.47 o
  13   3   0        2.89        3.94      1.71 o
  14   3   0        1.48        1.92      2.42 o
  15   3   0        0.82       -1.65      3.18 o
  16   3   0        0.01       -0.08      3.85 o
   0   4   0      311.89      322.58     10.01 o
   1   4   0      262.13      316.70      4.78 o
   2   4   0      161.65      156.14      2.55 o
   3   4   0      429.48      452.68      4.59 o
   4   4   0      977.40     1015.77      9.45 o
   5   4   0      250.85      266.40      3.47 o
   6   4   0      219.49      216.60      3.02 o
   7   4   0       45.09       40.90      1.40 o
   8   4   0      124.44      123.93      2.49 o
   9   4   0       12.97       10.97      1.03 o
  10   4   0        0.27       -0.98      1.07 o
  11   4   0       21.95       27.25      2.02 o
  12   4   0       11.86       12.46      1.76 o
  13   4   0        1.84        0.08      1.64 o
  14   4   0        3.65       -1.18      2.45 o
  15   4   0        0.82        4.89      3.71 o
  16   4   0        0.09       -1.12      3.62 o
   1   5   0      408.11      431.35      7.27 o
   2   5   0      244.90      243.63      3.74 o
   3   5   0      261.80      256.53      3.39 o
   4   5   0       12.00       12.96      0.73 o
   5   5   0      408.81      455.99      5.83 o
   6   5   0       69.29       67.17      1.99 o
   7   5   0       20.11       22.03      1.53 o
   8   5   0       52.58       56.11      2.41 o
   9   5   0       22.00       21.16      1.95 o
  10   5   0        2.46        0.07      1.35 o
  11   5   0       34.48       37.13      2.67 o
  12   5   0       14.82       18.99      2.42 o
  13   5   0        1.80       -1.35      2.41 o
  14   5   0        7.50        6.64      2.99 o
  15   5   0        0.18        1.98      3.63 o
  16   5   0        0.53       -2.18      3.84 o
   0   6   0      420.85      443.18      8.75 o
   1   6   0      134.66      134.05      3.61 o
   2   6   0      114.15      128.41      2.57 o
   3   6   0     2020.75     2107.66     20.99 o
   4   6   0       49.08       65.06      1.64 o
   5   6   0      240.13      249.97      3.91 o
   6   6   0       27.31       29.01      1.62 o
   7   6   0      103.59      103.19      2.89 o
   8   6   0       11.38        9.19      1.41 o
   9   6   0        4.83        2.86      1.43 o
  10   6   0        0.04       -0.46      1.55 o
  11   6   0        2.97        1.41      1.58 o
  12   6   0        0.00        0.19      1.60 o
  13   6   0        7.65       12.62      3.14 o
  14   6   0        4.18        1.28      2.76 o
  15   6   0        0.44        1.68      3.53 o
  16   6   0        0.01       -4.56      4.56 o
   1   7   0      539.65      580.27      7.85 o
   2   7   0      373.43      342.41      5.20 o
   3   7   0       58.41       75.65      1.98 o
   4   7   0      184.58      197.50      3.64 o
   5   7   0        1.41        1.55      0.78 o
   6   7   0        1.49        0.60      1.01 o
   7   7   0       19.46       18.94      1.62 o
   8   7   0        5.00        4.81      1.40 o
   9   7   0       59.07       54.83      2.86 o
  10   7   0        0.02       -1.27      1.27 o
  11   7   0        5.08        3.07      1.72 o
  12   7   0        5.29        4.96      2.36 o
  13   7   0        0.02        0.94      2.60 o
  14   7   0        1.14        2.24      2.87 o
  15   7   0        1.52        0.18      3.71 o
   0   8   0       63.51       69.82      3.08 o
   1   8   0       14.10       16.98      1.41 o
   2   8   0       79.58       73.39      2.21 o
   3   8   0       50.65       48.09      2.09 o
   4   8   0      165.39      176.39      3.57 o
   5   8   0        1.36        1.49      0.84 o
   6   8   0        0.79        0.95      0.94 o
   7   8   0       48.25       50.71      2.95 o
   8   8   0       44.91       38.79      2.47 o
   9   8   0       22.82       22.32      3.36 o
  10   8   0        7.51        5.89      1.77 o
  11   8   0       11.54       13.40      2.24 o
  12   8   0        0.02       -1.91      1.91 o
  13   8   0        0.08        0.26      2.66 o
  14   8   0        1.14        0.19      2.88 o
  15   8   0        0.13       -3.56      3.56 o
   1   9   0       40.28       35.14      2.70 o
   2   9   0       51.78       48.53      1.98 o
   3   9   0       12.60       13.61      1.51 o
   4   9   0        6.33        7.13      1.12 o
   5   9   0       26.61       32.81      2.39 o
   6   9   0       80.70       80.99      2.61 o
   7   9   0       69.65       59.66      3.31 o
   8   9   0       19.60       15.90      2.33 o
   9   9   0       41.32       43.80      3.27 o
  10   9   0        0.49        1.38      1.99 o
  11   9   0       33.66       30.67      3.35 o
  12   9   0        7.08        8.42      2.69 o
  13   9   0        0.00        1.30      3.18 o
  14   9   0        0.02       -2.26      3.55 o
   0  10   0      369.01      369.84     10.55 o
   1  10   0      110.02      102.78      3.26 o
   2  10   0       37.92       35.79      2.48 o
   3  10   0       30.05       26.39      1.80 o
   4  10   0        0.25       -0.55      1.00 o
   5  10   0       61.29       57.09      2.38 o
   6  10   0       97.69      102.26      4.15 o
   7  10   0       16.14       13.17      2.91 o
   8  10   0       45.50       46.49      3.24 o
   9  10   0       11.84        7.64      2.28 o
  10  10   0        9.50        7.92      2.31 o
  11  10   0        3.43        7.15      4.92 o
  12  10   0        0.13       -0.16      2.90 o
  13  10   0        0.51        1.95      4.09 o
  14  10   0        0.01        1.13      4.01 o
   1  11   0      189.51      174.34      4.56 o
   2  11   0      410.60      427.73      7.84 o
   3  11   0        1.71        3.00      1.40 o
   4  11   0       83.13       82.12      3.49 o
   5  11   0       37.54       37.21      4.84 o
   6  11   0       83.30       84.14      6.83 o
   7  11   0       44.86       43.85      3.23 o
   8  11   0        4.71        5.25      3.16 o
   9  11   0       27.79       28.23      4.23 o
  10  11   0        1.60        6.18      2.77 o
  11  11   0        2.57        2.07      2.70 o
  12  11   0        4.30        4.95      3.27 o
  13  11   0       10.39       14.10      4.58 o
  14  11   0        1.23       -3.38      3.91 o
   0  12   0     1231.55     1198.10     27.39 o
   1  12   0       15.27       17.55      2.26 o
   2  12   0        5.32        3.37      1.67 o
   3  12   0       14.90       16.67      3.16 o
   4  12   0       53.29       50.54      3.24 o
   5  12   0        0.02       -1.12      1.76 o
   6  12   0        1.96        0.17      2.15 o
   7  12   0        3.08        4.87      2.14 o
   8  12   0        4.74        4.97      2.24 o
   9  12   0       22.72       21.59      3.78 o
  10  12   0        3.33        1.45      3.04 o
  11  12   0       13.62       11.69      3.70 o
  12  12   0        0.08        2.52      3.20 o
  13  12   0        0.26        0.68      3.67 o
   1  13   0       10.60       12.42      2.67 o
   2  13   0      170.12      176.26      5.68 o
   3  13   0      110.03      102.70      4.35 o
   4  13   0       13.31       17.13      2.58 o
   5  13   0        6.83        6.15      2.01 o
   6  13   0        4.32        0.93      2.00 o
   7  13   0       20.41       21.27      2.95 o
   8  13   0       22.20       23.91      3.90 o
   9  13   0        9.50       11.79      3.57 o
  10  13   0       17.97       22.50      6.18 o
  11  13   0        0.60        3.77      3.47 o
  12  13   0        0.11        4.69      3.55 o
   0  14   0        9.75        6.43      4.23 o
   1  14   0        0.29        3.71      2.54 o
   2  14   0        7.65        9.71      2.27 o
   3  14   0        4.39        2.04      1.88 o
   4  14   0       10.86        9.71      2.80 o
   5  14   0       17.15       21.39      3.06 o
   6  14   0        5.95        6.30      2.46 o
   7  14   0       18.82       14.33      3.54 o
   8  14   0        7.02        4.01      3.17 o
   9  14   0        5.77        7.52      3.38 o
  10  14   0        0.01       -3.79      4.97 o
  11  14   0        0.03       -0.72      3.54 o
   1  15   0        5.66        8.09      3.18 o
   2  15   0       43.22       45.83      4.86 o
   3  15   0        7.35        7.20      3.63 o
   4  15   0        0.56       -2.17      2.81 o
   5  15   0        1.88       -0.82      2.55 o
   6  15   0        0.21       -0.98      2.83 o
   7  15   0        3.93        8.98      3.65 o
   8  15   0        1.41        0.41      3.18 o
   9  15   0        0.03       -3.44      3.44 o
  10  15   0        1.59       -3.00      3.95 o
  11  15   0        0.01       -3.97      3.99 o
   0  16   0        7.80        6.64      4.68 o
   1  16   0       11.43        9.36      7.77 o
   2  16   0        5.36        2.50      4.08 o
   3  16   0        3.50        6.79      5.12 o
   4  16   0       14.39       17.79      4.69 o
   5  16   0        0.01       -3.80      3.80 o
   6  16   0        0.60        0.48      4.21 o
   7  16   0        3.28        3.03      3.97 o
   8  16   0        0.04        1.28      4.11 o
   9  16   0        1.80        4.69      5.57 o
  10  16   0        0.03       -1.59      4.85 o
   1  17   0        5.35        9.71      4.44 o
   2  17   0        1.45        2.11      3.51 o
   5  17   0        1.13       -3.15      5.45 o
   6  17   0        0.01        1.17      4.59 o
   7  17   0        1.11        3.87      4.81 o
   8  17   0        0.10        0.12      6.33 o
   5  18   0        0.03       -5.21      5.69 o
   6  18   0        0.24       -5.51      5.51 o
   7  18   0        1.33        0.35      4.81 o
   5  19   0        2.31        1.34      5.96 o
 -15   0   1        7.83        6.01      4.11 o
 -13   0   1        9.00       11.41      2.64 o
 -11   0   1        1.36       -1.46      1.74 o
  -9   0   1      998.73      976.91     18.47 o
  -7   0   1      173.58      153.30      4.52 o
  -5   0   1       28.96       32.19      1.57 o
  -3   0   1    38836.57    28642.13    389.06 o
  -1   0   1        1.00        0.27      0.23 o
   1   0   1      345.82      332.67      4.94 o
   3   0   1     1778.56     1735.06     21.58 o
   5   0   1      202.99      188.52      3.75 o
   7   0   1      478.66      505.54     10.29 o
   9   0   1      367.62      357.07      7.34 o
  11   0   1       19.30       16.79      2.84 o
  13   0   1       79.02      100.83      5.12 o
  15   0   1        0.90       -1.37      5.03 o
 -16   1   1        6.72        5.33      4.25 o
 -15   1   1        6.96        5.15      2.80 o
 -14   1   1        2.85        3.34      1.85 o
 -13   1   1        0.87        1.67      1.56 o
 -12   1   1       16.62       12.75      1.83 o
 -11   1   1       29.19       29.95      2.77 o
 -10   1   1      296.95      290.71      5.59 o
  -9   1   1      155.18      163.94      3.84 o
  -8   1   1      426.50      402.52      6.36 o
  -7   1   1        0.06       -0.27      0.77 o
  -6   1   1      306.88      291.89      4.00 o
  -5   1   1      523.84      497.14      5.78 o
  -4   1   1     1354.26     1247.27     12.73 o
  -3   1   1     4557.02     4214.09     40.66 o
  -2   1   1     4100.45     3847.82     34.90 o
  -1   1   1      291.73      263.57      2.16 o
   0   1   1    11920.38     9010.74    164.36 o
   1   1   1      525.75      533.81      5.68 o
   2   1   1     5346.98     5034.53     43.01 o
   3   1   1     2061.16     1917.98     16.77 o
   4   1   1     1319.95     1308.07     12.41 o
   5   1   1      187.54      198.40      2.63 o
   6   1   1     1065.36     1032.36     10.30 o
   7   1   1       26.91       33.20      1.40 o
   8   1   1      184.33      171.47      3.29 o
   9   1   1      241.56      241.27      4.87 o
  10   1   1       20.47       22.71      2.10 o
  11   1   1        4.48        5.43      1.35 o
  12   1   1       57.02       61.49      2.70 o
  13   1   1       11.98       14.03      1.85 o
  14   1   1       54.75       67.60      3.61 o
  15   1   1        5.90        2.92      4.39 o
  16   1   1        2.73        4.79      4.27 o
 -16   2   1        0.07        3.80      3.93 o
 -15   2   1        6.85        6.92      3.26 o
 -14   2   1       12.53       11.26      2.42 o
 -13   2   1        0.72        1.54      2.05 o
 -12   2   1        3.78        2.06      1.47 o
 -11   2   1      109.83      110.62      2.87 o
 -10   2   1       13.22       12.86      1.55 o
  -9   2   1       66.50       63.85      2.29 o
  -8   2   1      198.41      196.27      3.70 o
  -7   2   1      489.79      449.49      6.69 o
  -6   2   1        8.43        5.48      0.77 o
  -5   2   1      199.60      243.68      4.19 o
  -4   2   1       41.28       41.11      1.04 o
  -3   2   1      682.77      735.26      6.85 o
  -2   2   1        2.59        2.39      0.31 o
  -1   2   1      670.35      633.91      5.46 o
   0   2   1     1583.49     1644.62     17.26 o
   1   2   1        5.69        6.03      0.42 o
   2   2   1     1748.12     1729.86     15.90 o
   3   2   1      650.97      601.46      6.01 o
   4   2   1      544.76      576.29      5.60 o
   5   2   1       93.53       84.04      1.57 o
   6   2   1      285.81      299.89      3.76 o
   7   2   1       61.48       65.40      1.86 o
   8   2   1       64.21       71.52      2.11 o
   9   2   1       42.86       44.93      1.88 o
  10   2   1        0.03       -1.01      1.01 o
  11   2   1        0.06        1.57      1.31 o
  12   2   1       16.44       16.97      1.84 o
  13   2   1        0.01        0.80      1.81 o
  14   2   1        0.02        1.08      2.18 o
  15   2   1        1.91        3.23      3.70 o
  16   2   1        0.18        2.71      3.90 o
 -16   3   1        0.00       -1.33      3.76 o
 -15   3   1        0.10       -0.91      3.21 o
 -14   3   1        3.99       11.51      2.41 o
 -13   3   1        4.65        3.90      1.64 o
 -12   3   1        0.02       -0.60      1.39 o
 -11   3   1       42.04       40.52      2.36 o
 -10   3   1      158.31      158.76      3.26 o
  -9   3   1        0.19        0.17      0.84 o
  -8   3   1       88.04       94.97      2.24 o
  -7   3   1       68.99       73.95      1.88 o
  -6   3   1        0.60       -0.18      0.50 o
  -5   3   1     1541.97     1687.37     15.25 o
  -4   3   1      313.02      278.32      3.18 o
  -3   3   1      557.35      529.92      4.93 o
  -2   3   1     1575.67     1551.30     12.98 o
  -1   3   1      153.32      128.46      1.77 o
   0   3   1     6214.09     5931.30     60.93 o
   1   3   1     5440.12     5340.33     59.47 o
   2   3   1      252.89      249.67      3.56 o
   3   3   1       60.59       69.26      1.29 o
   4   3   1      379.78      401.11      4.22 o
   5   3   1      478.13      529.19      6.12 o
   6   3   1      311.56      330.72      3.75 o
   7   3   1        8.49        5.91      0.67 o
   8   3   1      163.14      152.42      2.69 o
   9   3   1       21.04       21.01      1.54 o
  10   3   1        0.66        1.71      1.16 o
  11   3   1       33.56       35.01      2.00 o
  12   3   1        2.20        0.94      2.00 o
  13   3   1        3.36        4.10      1.82 o
  14   3   1        3.29        7.90      2.73 o
  15   3   1        0.30        1.83      3.67 o
  16   3   1        0.02       -2.41      4.66 o
 -16   4   1        0.33       -2.48      3.62 o
 -15   4   1        0.47        4.09      3.05 o
 -14   4   1        1.84        3.03      2.94 o
 -13   4   1        0.04       -0.15      2.20 o
 -12   4   1        2.08        3.42      1.46 o
 -11   4   1       19.58       21.64      1.93 o
 -10   4   1       15.44       18.95      1.36 o
  -9   4   1       28.80       26.50      1.43 o
  -8   4   1        1.06        2.31      0.78 o
  -7   4   1       83.92       76.80      1.93 o
  -6   4   1      358.18      349.37      4.36 o
  -5   4   1      800.94      789.35      7.75 o
  -4   4   1       54.87       74.49      1.34 o
  -3   4   1      139.19      152.47      1.93 o
  -2   4   1      111.34      117.69      1.84 o
  -1   4   1       43.50       37.98      1.20 o
   0   4   1     1715.49     1839.81     19.46 o
   1   4   1       53.61       56.21      1.30 o
   2   4   1       90.30       78.92      1.91 o
   3   4   1     1303.80     1380.32     13.05 o
   4   4   1        5.69        4.55      0.56 o
   5   4   1      347.86      339.41      4.40 o
   6   4   1      281.98      273.41      4.55 o
   7   4   1      375.38      353.98      5.69 o
   8   4   1        6.45        6.75      1.22 o
   9   4   1        0.41        0.26      1.18 o
  10   4   1       39.54       42.41      4.91 o
  11   4   1       10.74       11.45      1.90 o
  12   4   1        2.37        1.90      1.71 o
  13   4   1        3.92        5.03      2.08 o
  14   4   1       11.13        8.18      2.81 o
  15   4   1        0.43       -3.19      3.19 o
  16   4   1        0.17       -1.77      3.49 o
 -16   5   1        1.10       -2.47      3.80 o
 -15   5   1        0.15       -3.00      3.00 o
 -14   5   1        0.21       -2.43      2.43 o
 -13   5   1        2.39        2.00      2.28 o
 -12   5   1        4.35        6.11      1.59 o
 -11   5   1        6.37        7.01      1.56 o
 -10   5   1       24.42       23.49      1.89 o
  -9   5   1       34.00       32.34      1.53 o
  -8   5   1       53.21       56.22      2.12 o
  -7   5   1       44.93       53.52      1.69 o
  -6   5   1        3.45        4.01      0.83 o
  -5   5   1      277.89      305.17      3.96 o
  -4   5   1       36.83       41.17      1.20 o
  -3   5   1      816.80      833.25      8.41 o
  -2   5   1      322.18      353.67      4.27 o
  -1   5   1      137.26      130.88      2.40 o
   0   5   1        0.88       -0.26      0.64 o
   1   5   1      342.98      398.57      5.06 o
   2   5   1        7.04        9.83      0.76 o
   3   5   1      711.00      691.68      7.60 o
   4   5   1      957.07     1011.55     10.05 o
   5   5   1     1095.98     1154.51     12.28 o
   6   5   1       11.00       11.38      1.15 o
   7   5   1       27.74       27.26      1.62 o
   8   5   1       11.27       13.47      1.42 o
   9   5   1        0.03        0.24      1.26 o
  10   5   1        1.17        2.27      1.38 o
  11   5   1        7.47        4.95      1.70 o
  12   5   1        5.69        5.32      2.19 o
  13   5   1        0.34       -0.61      2.26 o
  14   5   1        0.05        0.59      2.65 o
  15   5   1        0.09        1.76      3.47 o
  16   5   1        0.04       -0.53      3.65 o
 -16   6   1        0.06        0.63      3.79 o
 -15   6   1        0.43       -2.87      2.87 o
 -14   6   1        1.69       -0.33      2.56 o
 -13   6   1        8.47       13.39      2.87 o
 -12   6   1       35.35       34.78      2.86 o
 -11   6   1        4.55        3.88      1.71 o
 -10   6   1        0.00       -0.52      1.39 o
  -9   6   1        2.63        2.65      1.29 o
  -8   6   1        5.37        7.31      1.35 o
  -7   6   1        8.84       13.96      1.42 o
  -6   6   1      519.91      551.10      7.38 o
  -5   6   1        8.09        7.92      0.83 o
  -4   6   1        8.30        9.14      0.77 o
  -3   6   1       21.65       25.17      1.04 o
  -2   6   1      600.57      656.05      7.81 o
  -1   6   1      295.65      327.53      4.80 o
   0   6   1      847.67      837.61     11.47 o
   1   6   1       42.60       42.49      1.43 o
   2   6   1     1049.59     1117.83     13.57 o
   3   6   1      444.08      477.00      7.34 o
   4   6   1      909.88      929.79     10.04 o
   5   6   1        1.03        1.31      0.69 o
   6   6   1        1.54        1.03      0.91 o
   7   6   1       25.89       22.67      1.89 o
   8   6   1       15.60       15.86      1.77 o
   9   6   1        7.54        7.77      1.63 o
  10   6   1       10.45        9.17      1.76 o
  11   6   1        0.47        0.19      1.53 o
  12   6   1        5.55        5.34      1.85 o
  13   6   1        3.62        2.43      2.59 o
  14   6   1        3.87        3.36      2.90 o
  15   6   1        0.84        3.31      3.66 o
 -15   7   1        0.33       -0.95      3.41 o
 -14   7   1        0.82        1.87      2.80 o
 -13   7   1        0.14        0.19      2.19 o
 -12   7   1        1.01        1.93      2.11 o
 -11   7   1       13.61       15.06      2.19 o
 -10   7   1       39.86       37.41      2.66 o
  -9   7   1       12.96        9.73      1.77 o
  -8   7   1       22.53       20.84      1.78 o
  -7   7   1      105.59      100.64      2.95 o
  -6   7   1       15.66       15.63      1.17 o
  -5   7   1        3.99        7.93      1.01 o
  -4   7   1       25.45       31.73      1.28 o
  -3   7   1       81.56       88.45      1.94 o
  -2   7   1        0.61        0.16      0.62 o
  -1   7   1        1.50       -0.05      0.80 o
   0   7   1      597.21      631.95     10.33 o
   1   7   1      933.14     1100.86     12.61 o
   2   7   1      427.85      461.89      7.30 o
   3   7   1       43.18       43.34      1.88 o
   4   7   1        0.39       -0.70      0.95 o
   5   7   1      409.41      420.16      7.55 o
   6   7   1       32.37       34.26      1.97 o
   7   7   1      110.20      104.50      3.42 o
   8   7   1       20.77       24.11      2.09 o
   9   7   1       30.38       29.35      2.32 o
  10   7   1        6.37        7.83      1.77 o
  11   7   1        1.75        5.63      1.79 o
  12   7   1        7.36       13.75      3.18 o
  13   7   1        9.84       18.04      3.54 o
  14   7   1        2.14        1.62      2.83 o
  15   7   1        0.38       -0.88      3.76 o
 -15   8   1        2.64        4.89      4.14 o
 -14   8   1        2.15        4.15      3.06 o
 -13   8   1        0.59        4.04      2.55 o
 -12   8   1        3.85        3.02      2.34 o
 -11   8   1        2.06        2.92      1.75 o
 -10   8   1       42.86       39.18      2.80 o
  -9   8   1        6.49        5.93      1.67 o
  -8   8   1       20.57       14.45      1.87 o
  -7   8   1        1.17        2.65      1.43 o
  -6   8   1       10.15       10.29      1.72 o
  -5   8   1      150.09      142.82      3.05 o
  -4   8   1       19.18       17.55      1.32 o
  -3   8   1      287.38      292.31      4.46 o
  -2   8   1       52.19       60.64      1.81 o
  -1   8   1      200.83      224.46      4.47 o
   0   8   1       74.42       67.59      2.30 o
   1   8   1      609.63      691.77      8.65 o
   2   8   1        0.53       -0.38      0.91 o
   3   8   1       94.17       87.90      2.72 o
   4   8   1      257.31      263.27      4.55 o
   5   8   1      238.81      243.56      4.34 o
   6   8   1       31.59       27.56      2.30 o
   7   8   1       69.11       68.94      3.36 o
   8   8   1       31.81       30.95      2.58 o
   9   8   1       16.49       17.70      2.10 o
  10   8   1        1.61        1.67      1.62 o
  11   8   1       43.59       37.58      2.99 o
  12   8   1        0.23       -1.49      2.20 o
  13   8   1        3.76        5.11      3.01 o
  14   8   1        0.34       -1.65      3.42 o
  15   8   1        1.79        0.97      3.96 o
 -15   9   1        6.08        8.47      4.71 o
 -14   9   1        1.47        0.87      3.85 o
 -13   9   1        0.41        0.15      2.49 o
 -12   9   1        5.59        4.85      2.50 o
 -11   9   1        0.23        0.04      2.20 o
 -10   9   1       25.84       31.52      2.77 o
  -9   9   1       16.89       10.91      2.81 o
  -8   9   1       90.31       86.02      4.07 o
  -7   9   1       48.08       49.87      2.68 o
  -6   9   1       84.87       78.88      2.68 o
  -5   9   1        6.89       10.14      1.24 o
  -4   9   1      147.62      152.29      3.49 o
  -3   9   1       20.74       21.50      1.48 o
  -2   9   1       11.02        9.01      1.06 o
  -1   9   1       22.29       25.68      1.77 o
   0   9   1       11.87       15.27      1.48 o
   1   9   1       60.00       56.18      2.30 o
   2   9   1        7.86       12.41      1.57 o
   3   9   1       26.62       30.45      1.88 o
   4   9   1       22.01       29.13      1.76 o
   5   9   1       13.51       11.60      1.43 o
   6   9   1      242.10      235.52      6.32 o
   7   9   1        1.42       -0.39      1.57 o
   8   9   1       65.63       51.33      3.27 o
   9   9   1        0.02        2.68      2.19 o
  10   9   1        0.66        0.95      1.86 o
  11   9   1        0.07       -0.20      2.53 o
  12   9   1        8.92       12.43      3.81 o
  13   9   1        5.62        2.95      4.59 o
  14   9   1        0.39       -2.37      3.39 o
 -14  10   1        0.65       -0.03      5.88 o
 -13  10   1        0.00       -3.76      3.76 o
 -12  10   1        0.06       -0.75      2.85 o
 -11  10   1        5.46        4.50      2.81 o
 -10  10   1        0.90        3.50      2.16 o
  -9  10   1       32.69       32.57      4.08 o
  -8  10   1       14.95       11.73      2.30 o
  -7  10   1       15.81       13.23      2.26 o
  -6  10   1       48.51       53.81      2.81 o
  -5  10   1       33.91       40.85      1.96 o
  -4  10   1      192.85      199.29      4.27 o
  -3  10   1      110.23      106.64      2.78 o
  -2  10   1      391.54      377.71      6.93 o
  -1  10   1      593.65      598.33      9.63 o
   0  10   1      111.31      109.37      4.29 o
   1  10   1       47.96       51.90      2.42 o
   2  10   1      306.57      293.79      6.07 o
   3  10   1       30.55       29.79      2.00 o
   4  10   1       26.48       22.33      2.02 o
   5  10   1       10.28       10.87      1.53 o
   6  10   1        0.45        1.67      1.80 o
   7  10   1        0.01        1.59      1.77 o
   8  10   1        2.28        5.06      2.05 o
   9  10   1      102.34       96.93      6.30 o
  10  10   1        0.09       -1.83      1.83 o
  11  10   1        0.70       -0.39      2.62 o
  12  10   1        0.06        7.88      3.48 o
  13  10   1        0.36        3.98      3.49 o
  14  10   1        1.21       -1.59      3.88 o
 -14  11   1        0.40        3.06      4.16 o
 -13  11   1        5.11        9.31      3.82 o
 -12  11   1        6.67        2.74      4.13 o
 -11  11   1        0.00        3.37      5.15 o
 -10  11   1       18.81       15.59      3.58 o
  -9  11   1        2.83        1.83      2.05 o
  -8  11   1       47.25       48.95      4.88 o
  -7  11   1      130.41      131.99      6.44 o
  -6  11   1       96.13       89.06      4.17 o
  -5  11   1       36.21       46.85      2.75 o
  -4  11   1      392.72      375.20      6.61 o
  -3  11   1       85.87       87.16      2.97 o
  -2  11   1      406.88      404.10      7.56 o
  -1  11   1      294.67      312.34      6.33 o
   0  11   1      896.35      867.60     13.15 o
   1  11   1       43.90       43.24      2.66 o
   2  11   1       53.74       50.49      2.55 o
   3  11   1       72.37       69.40      3.38 o
   4  11   1       55.66       62.16      3.49 o
   5  11   1        5.28        4.92      2.21 o
   6  11   1        7.33        8.47      2.17 o
   7  11   1       29.77       33.98      3.04 o
   8  11   1       19.71       21.21      4.76 o
   9  11   1        6.93        7.89      2.31 o
  10  11   1        2.01        3.64      2.96 o
  11  11   1        0.04        1.83      2.73 o
  12  11   1       17.39       20.18      4.63 o
  13  11   1        1.60        4.66      6.39 o
 -13  12   1        0.26        0.81      7.44 o
 -12  12   1        1.05        2.36      4.49 o
 -11  12   1        0.00        3.06      3.32 o
 -10  12   1       13.55       16.73      3.72 o
  -9  12   1        2.57        3.12      2.21 o
  -8  12   1       33.47       29.18      3.22 o
  -7  12   1       11.37        7.18      2.26 o
  -6  12   1       13.23       13.03      3.02 o
  -5  12   1        5.19        3.80      1.75 o
  -4  12   1       23.98       21.67      2.51 o
  -3  12   1      375.27      360.03      9.67 o
  -2  12   1      307.01      303.29      6.48 o
  -1  12   1       14.35       16.15      2.05 o
   0  12   1       14.27       20.58      2.62 o
   1  12   1       46.96       44.48      2.78 o
   2  12   1      240.41      245.42      6.49 o
   3  12   1        6.88        9.96      2.13 o
   4  12   1       18.97       15.39      2.31 o
   5  12   1       24.97       26.43      4.41 o
   6  12   1        0.10       -1.69      1.69 o
   7  12   1       18.63       19.20      4.36 o
   8  12   1       21.86       25.00      3.63 o
   9  12   1        1.06        0.31      2.71 o
  10  12   1       34.68       36.96      5.75 o
  11  12   1        2.33        2.03      3.03 o
  12  12   1        0.11        3.29      3.66 o
  13  12   1        2.68        4.05      4.10 o
 -12  13   1        9.41        8.93      4.04 o
 -11  13   1        0.75        0.64      3.32 o
 -10  13   1        8.05       13.34      3.72 o
  -9  13   1       13.27       19.79      3.84 o
  -8  13   1        0.31       -0.16      2.13 o
  -7  13   1        5.35        7.58      2.55 o
  -6  13   1        0.10        2.56      2.23 o
  -5  13   1      131.84      126.75      6.37 o
  -4  13   1       31.06       30.57      3.01 o
  -3  13   1        0.57        1.46      1.83 o
  -2  13   1        0.89        2.07      1.61 o
  -1  13   1        5.61        2.35      1.60 o
   0  13   1        4.56        0.17      2.25 o
   1  13   1       15.83       17.59      3.48 o
   2  13   1        1.84       -1.39      1.69 o
   3  13   1        2.18       -0.29      1.61 o
   4  13   1       15.44       14.81      3.06 o
   5  13   1       23.81       22.47      3.38 o
   6  13   1       31.91       28.24      3.05 o
   7  13   1       39.82       49.19      3.81 o
   8  13   1        0.00        6.70      3.05 o
   9  13   1       13.88       13.48      3.65 o
  10  13   1        6.99        6.98      3.49 o
  11  13   1        8.95       15.35      3.88 o
  12  13   1        0.30       -0.95      4.03 o
 -12  14   1        2.02        5.04      4.49 o
 -11  14   1        3.33        8.12      4.80 o
 -10  14   1        0.01        3.75      3.55 o
  -9  14   1        4.88        5.74      3.45 o
  -8  14   1        5.51        5.35      3.42 o
  -7  14   1        2.38        6.01      2.41 o
  -6  14   1        4.26       -0.17      2.16 o
  -5  14   1        0.44       -0.32      1.74 o
  -4  14   1        7.40        6.06      2.55 o
  -3  14   1        1.09        4.09      2.39 o
  -2  14   1        6.31        8.20      2.70 o
  -1  14   1        0.08        4.86      2.75 o
   0  14   1        0.16       -0.64      1.96 o
   1  14   1        2.37        5.20      2.57 o
   2  14   1       37.98       37.60      3.51 o
   3  14   1       69.06       62.41      6.45 o
   4  14   1       35.23       37.38      3.94 o
   5  14   1       24.80       28.48      3.77 o
   6  14   1        0.62        1.72      2.25 o
   7  14   1        3.28        4.84      4.05 o
   8  14   1        0.01       -3.07      3.07 o
   9  14   1        0.06        2.38      3.93 o
  10  14   1        0.34        1.58      3.24 o
  11  14   1        0.02       -0.01      3.47 o
 -11  15   1        2.22        7.51      4.80 o
 -10  15   1        0.59       -3.10      4.24 o
  -9  15   1        0.26       -1.89      4.08 o
  -8  15   1        8.48       13.19      5.00 o
  -7  15   1        0.84       -1.92      3.75 o
  -6  15   1        0.79       -2.77      2.77 o
  -5  15   1        5.10        6.88      3.27 o
  -4  15   1        3.63        4.15      2.52 o
  -3  15   1        9.86        9.07      2.91 o
  -2  15   1        0.50        0.55      2.19 o
  -1  15   1        0.04        4.46      2.91 o
   0  15   1       12.72       11.03      3.30 o
   1  15   1       13.37       25.49      5.84 o
   2  15   1        3.83        6.01      7.33 o
   3  15   1        1.80        2.59      5.14 o
   4  15   1        0.15       -2.08      2.50 o
   5  15   1        2.59        7.74      3.15 o
   6  15   1        2.51       -1.68      4.15 o
   7  15   1        2.46        2.15      3.20 o
   8  15   1        0.24        5.65      3.43 o
   9  15   1        2.71        6.26      3.63 o
  10  15   1        4.92        7.04      3.91 o
 -10  16   1        1.01        0.84      4.39 o
  -9  16   1        0.68        2.12      6.08 o
  -8  16   1        3.42        7.80      4.42 o
  -7  16   1        2.18        2.73      4.22 o
  -6  16   1        6.48        1.55      4.12 o
  -5  16   1        0.13       -2.95      4.15 o
  -4  16   1        0.53        0.69      7.27 o
  -3  16   1        0.90        2.74      3.20 o
  -2  16   1        4.38        7.59      6.48 o
  -1  16   1        6.43        6.05      3.44 o
   0  16   1        6.99        6.14      4.14 o
   1  16   1       11.75        8.40      4.41 o
   2  16   1       20.87       23.80      5.87 o
   3  16   1        2.82        3.31      3.96 o
   5  16   1       15.58       10.54      6.05 o
   6  16   1        0.00       -1.84      4.18 o
   7  16   1        2.80        2.35      4.28 o
   8  16   1        0.16        1.41      4.97 o
   9  16   1        2.93        1.68      4.46 o
  -8  17   1        2.03        3.61      4.99 o
  -7  17   1        7.94        8.36      5.06 o
  -6  17   1        1.52       -3.69      4.11 o
  -5  17   1        1.03        1.96      4.35 o
  -4  17   1        0.07       -4.23      6.97 o
  -3  17   1        2.36        7.30      4.68 o
  -1  17   1        5.13        4.41      5.03 o
   0  17   1        2.10       14.38      5.21 o
   1  17   1       11.58       14.95      5.03 o
   5  17   1       12.08        5.09      5.63 o
   6  17   1        0.22        4.29      5.54 o
   7  17   1        8.95       11.57      5.38 o
   8  17   1        0.32       -1.69      7.98 o
  -7  18   1        2.45        2.60      4.80 o
  -6  18   1        0.88        2.12      4.86 o
  -5  18   1        3.65        5.35      8.99 o
   5  18   1        0.22        0.15      5.24 o
   6  18   1        6.11        6.79      6.08 o
   7  18   1        0.26        4.79      6.37 o
  -5  19   1        0.26       -0.15      6.70 o
  -4  19   1        0.01       -6.19      6.19 o
   5  19   1        1.15        0.51      5.96 o
 -16   0   2        1.50        4.71      5.54 o
 -14   0   2        2.60        2.23      3.34 o
 -12   0   2        0.00       -0.32      2.17 o
 -10   0   2     1131.22     1110.95     21.19 o
  -8   0   2       39.39       36.62      3.82 o
  -6   0   2      613.25      591.63      9.84 o
  -4   0   2      794.08      793.19     13.91 o
  -2   0   2     2114.32     1982.03     27.43 o
   0   0   2    18094.68    15345.19    231.88 o
   2   0   2      157.03      188.81      2.58 o
   4   0   2      857.15      834.72     11.05 o
   6   0   2      219.87      207.08      3.80 o
   8   0   2       49.33       47.70      2.31 o
  10   0   2        0.18       -0.01      1.35 o
  12   0   2       58.72       66.82      3.69 o
  14   0   2       23.76       23.63      4.97 o
  16   0   2        2.07        4.82      5.51 o
 -16   1   2        0.69       -0.67      3.87 o
 -15   1   2        4.98        0.94      2.64 o
 -14   1   2        1.30       -0.55      2.63 o
 -13   1   2       41.99       44.59      3.16 o
 -12   1   2        1.58        0.87      1.33 o
 -11   1   2       82.79       83.56      3.60 o
 -10   1   2      175.35      167.13      4.18 o
  -9   1   2       16.30       16.72      1.63 o
  -8   1   2      133.14      118.53      3.74 o
  -7   1   2       14.25       15.32      1.14 o
  -6   1   2     1382.73     1328.40     13.99 o
  -5   1   2     1450.18     1474.57     15.16 o
  -4   1   2      657.88      683.47      7.45 o
  -3   1   2     2372.34     2307.90     22.68 o
  -2   1   2    10544.56     9800.01     88.89 o
  -1   1   2      298.10      318.51      2.97 o
   0   1   2     4121.12     3969.16     32.59 o
   1   1   2       47.31       44.65      0.77 o
   2   1   2       82.86       71.21      1.01 o
   3   1   2     8916.78     8165.00     60.82 o
   4   1   2     1053.73     1141.66     11.59 o
   5   1   2      667.44      655.85      6.69 o
   6   1   2      114.31      117.84      1.96 o
   7   1   2      602.36      581.52      6.85 o
   8   1   2      148.57      145.07      3.07 o
   9   1   2       10.18        9.12      1.08 o
  10   1   2       12.12       14.33      1.40 o
  11   1   2       10.97       10.03      1.33 o
  12   1   2        3.14        3.36      1.90 o
  13   1   2        1.64        0.69      1.61 o
  14   1   2        0.19        1.11      2.39 o
  15   1   2        0.51       -3.07      3.07 o
  16   1   2        0.60       -2.31      3.46 o
 -16   2   2        0.81        4.80      5.66 o
 -15   2   2        0.00       -1.52      2.96 o
 -14   2   2       11.40        9.23      3.14 o
 -13   2   2       10.38       11.68      3.29 o
 -12   2   2        8.61       12.15      1.87 o
 -11   2   2        5.77        5.78      1.26 o
 -10   2   2       85.31       79.85      2.60 o
  -9   2   2        3.52        3.82      1.05 o
  -8   2   2      315.52      299.93      5.18 o
  -7   2   2       98.97      102.21      2.23 o
  -6   2   2        3.06        5.45      0.81 o
  -5   2   2      160.56      181.88      2.80 o
  -4   2   2     2602.35     2721.34     25.19 o
  -3   2   2     2281.88     2156.88     20.02 o
  -2   2   2      280.48      280.74      2.97 o
  -1   2   2      360.49      373.66      3.67 o
   0   2   2     7125.08     6861.06     61.96 o
   1   2   2       96.80       94.80      2.05 o
   2   2   2       10.90       27.44      1.37 o
   3   2   2      166.60      195.49      2.20 o
   4   2   2      836.18      904.56     10.86 o
   5   2   2        0.45        0.37      0.41 o
   6   2   2     1002.46     1015.17     16.17 o
   7   2   2      185.36      181.16      3.52 o
   8   2   2        2.97        3.61      0.87 o
   9   2   2      142.50      141.24      4.03 o
  10   2   2       11.35       12.56      1.55 o
  11   2   2        1.50        4.19      1.48 o
  12   2   2       20.02       24.34      2.32 o
  13   2   2        0.68        0.34      1.65 o
  14   2   2       13.14       13.89      2.98 o
  15   2   2        0.11       -1.42      3.30 o
  16   2   2        0.00        0.62      3.69 o
 -16   3   2        0.02       -1.69      3.87 o
 -15   3   2        0.00       -1.78      2.75 o
 -14   3   2       22.54       24.72      3.86 o
 -13   3   2       17.25       21.27      2.42 o
 -12   3   2        2.05        0.47      1.89 o
 -11   3   2        5.76        5.46      1.21 o
 -10   3   2       33.82       34.80      1.75 o
  -9   3   2       85.25       74.43      2.23 o
  -8   3   2      147.27      159.94      3.05 o
  -7   3   2        0.08       -0.14      0.63 o
  -6   3   2      407.09      384.88      4.45 o
  -5   3   2     1673.21     1689.08     15.32 o
  -4   3   2      427.81      438.84      4.61 o
  -3   3   2      116.02      135.85      1.77 o
  -2   3   2     4778.07     4702.70     38.36 o
  -1   3   2     7722.75     7506.65     71.78 o
   0   3   2     2750.74     2735.39     28.40 o
   1   3   2      916.85      953.63     14.10 o
   2   3   2      254.55      237.72      3.74 o
   3   3   2     1306.86     1336.39     13.47 o
   4   3   2       16.70       20.28      0.75 o
   5   3   2      105.64       98.05      2.10 o
   6   3   2        0.85       -0.83      0.83 o
   7   3   2        2.51        2.20      0.89 o
   8   3   2       87.83       96.08      2.72 o
   9   3   2      145.44      154.38      4.09 o
  10   3   2      152.12      148.26      4.32 o
  11   3   2       35.96       37.15      2.55 o
  12   3   2        1.96        1.51      1.54 o
  13   3   2        2.09        3.67      1.73 o
  14   3   2        8.22        8.20      3.07 o
  15   3   2        1.25        3.80      3.48 o
  16   3   2        0.00       -1.23      3.71 o
 -16   4   2        1.86        3.34      4.08 o
 -15   4   2        0.43       -1.89      2.98 o
 -14   4   2        1.37       -1.91      1.91 o
 -13   4   2        4.06        4.83      1.92 o
 -12   4   2        6.32        4.82      1.65 o
 -11   4   2        5.45        5.80      1.81 o
 -10   4   2       31.70       33.26      1.74 o
  -9   4   2       77.11       77.51      2.26 o
  -8   4   2      152.71      142.52      2.91 o
  -7   4   2        0.74        0.18      0.71 o
  -6   4   2        0.58        0.46      0.59 o
  -5   4   2      371.44      365.05      4.20 o
  -4   4   2       50.93       47.88      1.20 o
  -3   4   2       31.64       32.15      0.90 o
  -2   4   2       15.75       14.18      0.73 o
  -1   4   2      689.39      686.07      6.43 o
   0   4   2     1787.70     1793.90     19.00 o
   1   4   2     1582.81     1634.53     18.92 o
   2   4   2      713.35      748.67     10.38 o
   3   4   2      868.61      878.53      9.89 o
   4   4   2      409.44      404.45      5.17 o
   5   4   2      249.03      243.88      3.19 o
   6   4   2       19.70       22.75      1.18 o
   7   4   2       40.93       38.17      1.96 o
   8   4   2      163.96      156.27      4.04 o
   9   4   2      123.59      119.57      4.55 o
  10   4   2        1.78       -0.51      1.36 o
  11   4   2       52.72       52.76      3.20 o
  12   4   2        0.08       -0.22      2.36 o
  13   4   2        3.16        3.16      1.75 o
  14   4   2        3.50        0.13      2.29 o
  15   4   2        1.32       -2.45      3.23 o
  16   4   2        0.11        0.50      4.29 o
 -16   5   2        0.81       -3.86      3.86 o
 -15   5   2        3.14        0.19      3.08 o
 -14   5   2        7.07        7.06      2.37 o
 -13   5   2        6.96       10.24      2.12 o
 -12   5   2       20.85       19.32      2.62 o
 -11   5   2        0.10        0.15      1.34 o
 -10   5   2       59.32       59.64      2.16 o
  -9   5   2        3.63        2.68      0.98 o
  -8   5   2       60.44       49.99      1.81 o
  -7   5   2      164.96      157.52      2.96 o
  -6   5   2      189.52      170.06      3.04 o
  -5   5   2       16.26       16.44      1.13 o
  -4   5   2      211.84      223.08      2.90 o
  -3   5   2      303.97      309.33      3.82 o
  -2   5   2       70.27       68.08      1.41 o
  -1   5   2       85.73       86.20      1.74 o
   0   5   2      658.75      708.84      8.15 o
   1   5   2     1996.22     2247.14     25.87 o
   2   5   2      957.82     1060.75     11.81 o
   3   5   2       28.71       27.62      1.10 o
   4   5   2        1.98        0.66      0.52 o
   5   5   2      181.86      181.63      3.74 o
   6   5   2       41.66       40.23      1.66 o
   7   5   2      117.29      112.77      2.83 o
   8   5   2      235.57      233.60      5.19 o
   9   5   2        3.17        2.52      1.37 o
  10   5   2        6.55        6.74      1.65 o
  11   5   2        0.01        2.63      1.72 o
  12   5   2        2.75        4.29      1.92 o
  13   5   2        0.00       -2.04      2.04 o
  14   5   2        0.29        0.67      2.76 o
  15   5   2        0.27       -0.08      3.41 o
 -16   6   2        0.34       -0.31      4.09 o
 -15   6   2        3.72        6.87      3.40 o
 -14   6   2        0.44       -2.48      2.48 o
 -13   6   2       12.09       10.58      2.67 o
 -12   6   2        0.03       -0.82      1.45 o
 -11   6   2       34.13       35.09      2.83 o
 -10   6   2        3.31        3.43      1.33 o
  -9   6   2      127.29      130.34      2.97 o
  -8   6   2       26.72       24.72      1.43 o
  -7   6   2        2.97        2.36      1.65 o
  -6   6   2      206.90      215.71      3.59 o
  -5   6   2       76.63       84.41      1.88 o
  -4   6   2       41.37       51.52      1.88 o
  -3   6   2      137.09      146.12      2.43 o
  -2   6   2        1.29        1.96      0.53 o
  -1   6   2     1103.60     1157.80     14.04 o
   0   6   2      378.14      392.23      6.05 o
   1   6   2     1748.99     1820.85     21.43 o
   2   6   2        3.61        5.75      1.05 o
   3   6   2      173.30      215.68      3.63 o
   4   6   2      212.88      209.67      2.98 o
   5   6   2       97.64       91.49      2.47 o
   6   6   2        3.22        3.78      1.29 o
   7   6   2        6.00        4.03      1.32 o
   8   6   2        0.44        1.37      1.23 o
   9   6   2       40.18       43.77      2.54 o
  10   6   2       15.67       12.50      1.92 o
  11   6   2       25.18       33.97      2.86 o
  12   6   2        0.30       -0.04      1.57 o
  13   6   2        2.09        3.69      2.72 o
  14   6   2        0.99       -1.71      3.12 o
  15   6   2        0.01        0.53      3.70 o
 -15   7   2        0.03       -1.53      4.63 o
 -14   7   2        0.16        0.95      2.88 o
 -13   7   2        0.01        0.49      2.34 o
 -12   7   2        8.57        7.73      2.47 o
 -11   7   2       44.02       46.93      3.06 o
 -10   7   2       49.41       43.91      3.24 o
  -9   7   2        6.72        5.17      1.52 o
  -8   7   2       21.87       26.94      1.92 o
  -7   7   2       20.11       18.86      1.63 o
  -6   7   2       15.33       18.84      1.25 o
  -5   7   2        0.28        0.53      0.79 o
  -4   7   2       14.86       14.42      1.13 o
  -3   7   2       17.45       23.89      1.10 o
  -2   7   2       22.73       19.93      1.42 o
  -1   7   2     1555.18     1700.35     20.22 o
   0   7   2      553.22      625.63      9.12 o
   1   7   2        7.83       15.50      1.08 o
   2   7   2      448.85      510.51     10.56 o
   3   7   2       98.95      100.72      2.68 o
   4   7   2        1.80        1.61      2.14 o
   5   7   2      217.81      216.68      5.65 o
   6   7   2      168.26      158.33      4.54 o
   7   7   2       76.79       71.98      2.93 o
   8   7   2      131.40      133.04      6.17 o
   9   7   2       31.39       29.07      2.31 o
  10   7   2       19.58       19.55      2.65 o
  11   7   2        0.04        1.38      1.70 o
  12   7   2        0.03        2.41      2.44 o
  13   7   2        0.25        2.67      2.82 o
  14   7   2        5.39        3.17      3.82 o
  15   7   2        0.16       -1.65      5.58 o
 -15   8   2        0.40       -3.35      3.70 o
 -14   8   2        0.91       -1.20      2.76 o
 -13   8   2        0.94        1.59      2.53 o
 -12   8   2        6.99        5.75      2.33 o
 -11   8   2        0.23        0.21      1.64 o
 -10   8   2       14.12       15.48      2.21 o
  -9   8   2        5.86        6.88      1.78 o
  -8   8   2       84.45       71.74      2.82 o
  -7   8   2        6.73        2.61      1.40 o
  -6   8   2      123.96      122.76      3.96 o
  -5   8   2        4.50        4.53      1.02 o
  -4   8   2       40.71       37.90      1.48 o
  -3   8   2      151.29      158.66      2.99 o
  -2   8   2      384.55      455.12      5.66 o
  -1   8   2      165.40      189.50      3.99 o
   0   8   2       44.92       53.00      2.05 o
   1   8   2      507.85      521.32      7.34 o
   2   8   2       54.13       55.72      3.68 o
   3   8   2      484.59      516.38      9.56 o
   4   8   2      155.31      152.04      4.03 o
   5   8   2      111.99      111.97      4.34 o
   6   8   2       58.77       55.13      2.91 o
   7   8   2        1.99        2.44      1.54 o
   8   8   2       27.68       22.79      2.37 o
   9   8   2       12.82       13.13      2.22 o
  10   8   2        8.80        6.87      1.79 o
  11   8   2        5.13        5.67      1.89 o
  12   8   2        3.61        5.72      2.78 o
  13   8   2        0.22        3.74      3.39 o
  14   8   2        0.92       -2.04      3.67 o
 -15   9   2        0.15       -3.55      3.55 o
 -14   9   2        0.06       -2.12      3.72 o
 -13   9   2        6.40        9.95      3.58 o
 -12   9   2        0.11        1.30      2.27 o
 -11   9   2        2.58        1.57      1.76 o
 -10   9   2        1.97        2.86      1.69 o
  -9   9   2       14.47       13.54      2.88 o
  -8   9   2        6.22        5.47      1.95 o
  -7   9   2        5.60        4.87      1.61 o
  -6   9   2       64.95       58.80      2.26 o
  -5   9   2       32.76       34.02      2.50 o
  -4   9   2      150.02      145.36      2.92 o
  -3   9   2        0.59        1.23      0.73 o
  -2   9   2      291.63      277.36      4.40 o
  -1   9   2      387.68      387.83      6.75 o
   0   9   2       19.78       21.25      2.21 o
   1   9   2      501.79      531.12      9.67 o
   2   9   2        7.25        6.46      1.12 o
   3   9   2       30.76       25.70      2.60 o
   4   9   2       55.10       47.92      3.36 o
   5   9   2       17.09       13.17      1.41 o
   6   9   2       10.24       12.54      1.97 o
   7   9   2        0.32       -0.51      1.61 o
   8   9   2        0.78       -0.64      1.53 o
   9   9   2        4.03        4.75      1.93 o
  10   9   2        7.24        9.55      2.19 o
  11   9   2       19.85       24.92      4.30 o
  12   9   2        0.06        1.76      3.33 o
  13   9   2        8.38        9.26      3.97 o
  14   9   2        1.49        0.06      4.47 o
 -14  10   2        0.00        0.60      4.27 o
 -13  10   2        0.98        0.87      3.34 o
 -12  10   2        4.75        1.05      2.93 o
 -11  10   2        0.29       -2.45      2.45 o
 -10  10   2      107.23      110.60      9.11 o
  -9  10   2        1.78        1.86      1.85 o
  -8  10   2       36.30       33.80      3.00 o
  -7  10   2       24.75       27.52      2.42 o
  -6  10   2       10.45       10.92      1.80 o
  -5  10   2       13.25       12.28      1.64 o
  -4  10   2      998.27      993.88     14.72 o
  -3  10   2       74.89       71.36      2.28 o
  -2  10   2       44.81       40.15      2.49 o
  -1  10   2      367.17      353.43      6.59 o
   0  10   2       36.43       44.34      3.44 o
   1  10   2        0.13        0.60      1.15 o
   2  10   2       97.08      105.01      3.59 o
   3  10   2        6.93        5.29      3.42 o
   4  10   2        1.52       -0.51      1.79 o
   5  10   2      230.69      221.19      7.14 o
   6  10   2      258.57      247.45      6.57 o
   7  10   2        0.01        0.77      1.72 o
   8  10   2        3.30       -1.39      2.82 o
   9  10   2        0.66       -1.68      1.68 o
  10  10   2        1.13       -2.36      2.36 o
  11  10   2        4.15        7.11      3.78 o
  12  10   2       25.55       24.48      5.05 o
  13  10   2        2.94        0.02      3.43 o
  14  10   2        3.45        2.75      9.37 o
 -14  11   2        0.24        1.29      4.03 o
 -13  11   2        0.74       -2.04      3.18 o
 -12  11   2        6.44       12.44      3.76 o
 -11  11   2        1.10       -2.09      2.59 o
 -10  11   2        0.16       -1.01      2.67 o
  -9  11   2        0.33       -0.43      2.04 o
  -8  11   2        0.00       -0.62      1.90 o
  -7  11   2        0.00        0.04      1.85 o
  -6  11   2       27.82       32.64      2.58 o
  -5  11   2       16.83       16.60      2.11 o
  -4  11   2        0.94       -1.42      1.42 o
  -3  11   2       74.67       74.49      2.80 o
  -2  11   2      103.91      103.25      3.56 o
  -1  11   2       14.09       14.71      1.82 o
   0  11   2      150.32      158.38      5.22 o
   1  11   2       76.58       88.80      4.14 o
   2  11   2      104.83      109.18      4.54 o
   3  11   2      397.05      383.47      8.34 o
   4  11   2        0.65        2.23      2.11 o
   5  11   2        9.45        5.80      2.70 o
   6  11   2        8.62        6.65      2.11 o
   7  11   2       91.77       77.73      4.04 o
   8  11   2        0.05        2.41      1.98 o
   9  11   2        0.06       -0.61      2.47 o
  10  11   2        0.44        1.25      2.61 o
  11  11   2        1.43        3.31      3.31 o
  12  11   2        1.09        3.98      3.62 o
  13  11   2        2.11       10.89      4.16 o
 -13  12   2        0.01        1.71      3.52 o
 -12  12   2        0.05       -2.86      3.13 o
 -11  12   2        7.05        3.95      3.24 o
 -10  12   2       12.49       17.33      3.80 o
  -9  12   2       28.80       37.46      3.96 o
  -8  12   2        0.70        1.82      2.07 o
  -7  12   2       11.94       11.40      2.59 o
  -6  12   2       41.16       38.17      3.24 o
  -5  12   2       36.51       38.18      2.81 o
  -4  12   2       95.69      103.59      3.85 o
  -3  12   2      129.90      126.76      4.09 o
  -2  12   2       75.16       65.18      3.03 o
  -1  12   2       19.74       19.95      2.06 o
   0  12   2       19.73       24.49      2.44 o
   1  12   2      191.28      179.06      6.05 o
   2  12   2       16.38       13.93      2.43 o
   3  12   2        0.43        0.92      1.68 o
   4  12   2       57.69       47.00      3.94 o
   5  12   2        1.27       -1.12      3.23 o
   6  12   2        3.64        2.78      2.00 o
   7  12   2       52.78       60.93      3.90 o
   8  12   2        1.15       -1.95      2.41 o
   9  12   2       19.95       16.44      6.43 o
  10  12   2        0.99       -3.73      5.79 o
  11  12   2       33.21       44.13      5.62 o
  12  12   2        1.57       -0.27      3.65 o
  13  12   2        4.86        4.94      4.27 o
 -12  13   2        1.26        3.08      4.59 o
 -11  13   2        0.00       -2.86      2.86 o
 -10  13   2        3.42        2.47      3.15 o
  -9  13   2        5.71        5.00      3.17 o
  -8  13   2       21.37       24.53      3.23 o
  -7  13   2        8.32       10.03      2.62 o
  -6  13   2        1.56       -0.12      1.78 o
  -5  13   2       81.94       87.68      3.88 o
  -4  13   2        1.13       -0.24      1.74 o
  -3  13   2       47.90       48.25      3.65 o
  -2  13   2       63.82       61.18      3.50 o
  -1  13   2       47.06       54.07      3.35 o
   0  13   2       32.54       32.86      2.86 o
   1  13   2        7.78        8.95      2.32 o
   2  13   2        2.33        1.59      1.91 o
   3  13   2        2.16        0.17      2.36 o
   4  13   2        7.05       11.91      2.88 o
   5  13   2       12.13       10.82      2.90 o
   6  13   2       13.72       10.78      2.53 o
   7  13   2        0.02       -1.25      2.04 o
   8  13   2        0.66       -2.52      2.52 o
   9  13   2        3.22       -0.31      4.06 o
  10  13   2        3.00        5.63      3.23 o
  11  13   2        5.31        8.41      4.11 o
  12  13   2        3.89       -1.62      3.81 o
 -12  14   2        2.08        4.68      4.73 o
 -11  14   2        4.44        7.34      4.87 o
 -10  14   2        0.38        3.82      4.16 o
  -9  14   2        0.64        1.90      3.94 o
  -8  14   2        1.90        5.27      4.12 o
  -7  14   2       80.16       82.58      5.58 o
  -6  14   2        3.24        3.77      2.42 o
  -5  14   2        1.00       -2.02      2.13 o
  -4  14   2        0.20       -1.20      2.15 o
  -3  14   2       10.50        8.62      2.55 o
  -2  14   2       14.85       20.77      2.89 o
  -1  14   2        0.97        1.62      1.90 o
   0  14   2       19.15       18.19      3.24 o
   1  14   2       30.43       27.96      4.20 o
   2  14   2        1.19       -2.32      2.32 o
   3  14   2       33.13       25.07      4.12 o
   4  14   2       10.40       10.00      3.32 o
   5  14   2        4.80        1.92      2.35 o
   6  14   2        0.87        3.29      2.83 o
   7  14   2        0.02       -2.66      2.66 o
   8  14   2        1.39        0.28      2.88 o
   9  14   2       13.58       18.69      4.06 o
  10  14   2        0.00        3.64      3.62 o
  11  14   2        0.95        1.63      4.05 o
 -11  15   2        4.40        7.38      5.17 o
 -10  15   2        1.98        6.01      4.67 o
  -9  15   2       12.25       20.47      5.39 o
  -8  15   2        3.97       14.47      5.12 o
  -7  15   2       14.82       10.35      4.88 o
  -6  15   2        1.29       -0.26      2.54 o
  -5  15   2       14.93       12.01      2.72 o
  -4  15   2       10.92        5.65      3.57 o
  -3  15   2        0.22        0.00      2.30 o
  -2  15   2        8.53       11.50      3.49 o
  -1  15   2        3.19        3.19      2.69 o
   0  15   2       17.80       10.22      4.68 o
   1  15   2       20.55       30.93      4.57 o
   2  15   2       17.01       21.19      4.13 o
   3  15   2       32.45       25.41      4.42 o
   4  15   2        6.15        0.83      2.76 o
   5  15   2        0.39       -2.56      4.77 o
   6  15   2       18.13       16.20      3.84 o
   7  15   2        1.51        5.07      3.40 o
   8  15   2        0.19       -0.85      3.35 o
   9  15   2        0.55        0.86      3.38 o
  10  15   2        8.95       13.46      6.42 o
 -10  16   2        0.05       -3.62      4.17 o
  -9  16   2        2.17        4.49      6.19 o
  -8  16   2        1.48       -0.78      4.41 o
  -7  16   2        2.87       -1.48      4.22 o
  -6  16   2        5.26       -0.44      4.25 o
  -5  16   2        0.00       -2.59      6.09 o
  -4  16   2       15.31       11.78      3.40 o
  -3  16   2       11.88        9.01      5.35 o
  -2  16   2        0.42        3.21      5.23 o
  -1  16   2        1.85       -3.10      3.78 o
   0  16   2       21.88       38.06      7.27 o
   1  16   2       16.89       14.77      5.51 o
   2  16   2        2.33        7.45      3.93 o
   3  16   2        9.02       10.24      5.96 o
   4  16   2       11.60       11.94      6.37 o
   5  16   2        5.63        8.79      6.19 o
   6  16   2        1.05        0.37      5.14 o
   7  16   2        2.88        6.23      4.09 o
   8  16   2        4.40        4.62      3.71 o
   9  16   2        0.85        1.11      3.56 o
  -8  17   2        1.60       -0.22      4.89 o
  -7  17   2        0.26        1.64      5.00 o
  -6  17   2        3.19        3.85      5.29 o
  -5  17   2        0.06       -4.25      4.25 o
  -4  17   2        0.01        0.63      4.88 o
  -3  17   2        1.24        6.46      6.43 o
  -2  17   2       20.73       22.81      6.16 o
  -1  17   2        1.35        0.83      4.44 o
   5  17   2        0.39       -2.95      4.77 o
   6  17   2        0.02       -2.62      4.38 o
   7  17   2        0.45        4.35      5.81 o
   8  17   2        0.20        3.48      5.54 o
  -7  18   2        1.47       -4.65      4.65 o
  -6  18   2        4.45        7.82      5.67 o
  -5  18   2        1.19       -2.98      4.87 o
  -4  18   2        0.87       -1.34      5.27 o
   5  18   2        0.07       -4.71      4.71 o
   6  18   2        0.31       -4.85      5.42 o
  -5  19   2        0.46       -2.00      6.94 o
  -4  19   2        2.74        7.06      8.13 o
 -15   0   3        2.06        0.74      3.55 o
 -13   0   3       81.89       89.94      5.97 o
 -11   0   3       12.40       15.50      3.19 o
  -9   0   3       85.16       76.95      3.87 o
  -7   0   3       22.55       21.58      2.18 o
  -5   0   3       33.59       33.15      1.65 o
  -3   0   3     1338.80     1317.98     18.86 o
  -1   0   3     5253.04     4951.16     54.89 o
   1   0   3      153.20      141.16      1.73 o
   3   0   3     3639.05     3639.67     40.00 o
   5   0   3      564.44      550.34     10.20 o
   7   0   3       35.00       30.72      1.57 o
   9   0   3       28.91       33.54      2.01 o
  11   0   3        1.18        3.44      2.39 o
  13   0   3       13.87       22.41      4.31 o
  15   0   3        0.01       -1.91      4.56 o
 -16   1   3        0.01       -2.12      3.64 o
 -15   1   3        2.47        4.50      3.03 o
 -14   1   3        8.68        0.36      2.54 o
 -13   1   3        5.79        6.19      1.84 o
 -12   1   3        0.07       -1.11      1.11 o
 -11   1   3       60.43       60.10      3.57 o
 -10   1   3        8.18        7.69      1.52 o
  -9   1   3       25.10       22.93      1.84 o
  -8   1   3        2.85        4.25      1.13 o
  -7   1   3        6.21        4.90      0.94 o
  -6   1   3      185.41      166.30      3.06 o
  -5   1   3      210.10      204.37      3.39 o
  -4   1   3      907.24      919.93      9.79 o
  -3   1   3       84.86       88.66      1.51 o
  -2   1   3     2530.38     2442.28     22.45 o
  -1   1   3      715.71      719.77      6.30 o
   0   1   3     7661.06     7135.90     59.78 o
   1   1   3      613.93      631.26      5.76 o
   2   1   3      454.48      510.09      4.19 o
   3   1   3      664.27      689.18      5.60 o
   4   1   3     2430.09     2531.44     20.05 o
   5   1   3      228.78      254.70      2.80 o
   6   1   3        1.82        1.17      0.53 o
   7   1   3        0.35        0.37      0.72 o
   8   1   3        7.30        9.89      1.11 o
   9   1   3        7.31        6.55      1.28 o
  10   1   3        2.39        2.24      1.18 o
  11   1   3        2.28        3.21      1.29 o
  12   1   3       26.34       27.82      3.68 o
  13   1   3        0.00       -1.21      2.46 o
  14   1   3       14.43       17.25      3.06 o
  15   1   3        0.36       -1.37      3.04 o
  16   1   3        0.02       -1.80      3.57 o
 -16   2   3        0.64        5.44      4.15 o
 -15   2   3        0.09        2.54      2.91 o
 -14   2   3        0.83       -0.37      2.64 o
 -13   2   3       34.90       40.39      2.72 o
 -12   2   3        0.00        0.30      1.35 o
 -11   2   3       17.67       18.72      1.73 o
 -10   2   3        6.00        6.21      1.30 o
  -9   2   3      214.75      199.72      3.98 o
  -8   2   3       95.50      104.94      2.65 o
  -7   2   3      545.87      537.20      6.73 o
  -6   2   3       65.34       56.02      1.52 o
  -5   2   3     1080.61     1100.98     11.04 o
  -4   2   3      467.05      498.56      5.47 o
  -3   2   3      395.87      405.29      4.73 o
  -2   2   3     1687.35     1679.81     14.88 o
  -1   2   3     1028.10      969.39      8.81 o
   0   2   3      281.49      291.26      3.10 o
   1   2   3      829.85      844.88      8.57 o
   2   2   3       52.23       56.35      1.72 o
   3   2   3       62.33       50.89      1.06 o
   4   2   3      579.60      579.01      7.87 o
   5   2   3      270.07      290.12      3.27 o
   6   2   3       12.31       16.40      1.32 o
   7   2   3        6.13        6.30      0.89 o
   8   2   3        0.17        1.33      0.67 o
   9   2   3        0.55        0.22      1.31 o
  10   2   3       19.75       21.72      2.53 o
  11   2   3        1.72        1.01      1.80 o
  12   2   3       21.89       25.34      2.72 o
  13   2   3       29.53       42.39      4.33 o
  14   2   3        0.05       -1.34      2.17 o
  15   2   3        0.10        1.33      3.39 o
  16   2   3        0.09       -3.08      3.08 o
 -16   3   3        0.19       -3.34      3.61 o
 -15   3   3        3.15        6.75      3.28 o
 -14   3   3        0.45       -1.17      2.56 o
 -13   3   3        0.32        1.30      1.76 o
 -12   3   3       35.79       32.78      2.28 o
 -11   3   3       61.81       63.57      2.39 o
 -10   3   3       39.25       46.02      1.98 o
  -9   3   3      223.53      213.82      4.20 o
  -8   3   3      257.16      242.01      4.30 o
  -7   3   3      192.62      210.81      3.53 o
  -6   3   3      576.50      544.45      6.26 o
  -5   3   3       94.89       57.65      1.48 o
  -4   3   3     1839.11     1848.14     17.59 o
  -3   3   3      402.71      402.54      4.28 o
  -2   3   3      716.01      757.74      7.18 o
  -1   3   3     5473.51     5462.09     46.84 o
   0   3   3      318.05      289.48      3.18 o
   1   3   3       21.97       26.94      2.36 o
   2   3   3       41.03       39.97      1.38 o
   3   3   3      141.59      163.47      2.33 o
   4   3   3        5.28        4.20      0.54 o
   5   3   3        7.94        9.42      0.91 o
   6   3   3        0.03        0.27      0.94 o
   7   3   3       21.93       21.54      1.57 o
   8   3   3       50.52       45.96      2.21 o
   9   3   3       41.41       41.94      2.13 o
  10   3   3       75.36       78.68      3.93 o
  11   3   3       46.83       50.94      3.80 o
  12   3   3        0.13        1.14      1.56 o
  13   3   3        0.00       -1.93      1.93 o
  14   3   3        0.33        1.88      3.23 o
  15   3   3        0.00       -0.81      3.45 o
 -16   4   3        0.00        1.74      4.00 o
 -15   4   3        0.11       -1.94      2.74 o
 -14   4   3        0.29       -3.40      3.40 o
 -13   4   3        0.39        0.33      1.67 o
 -12   4   3        0.07       -0.62      1.44 o
 -11   4   3       12.71       11.71      1.43 o
 -10   4   3      124.08      117.92      2.99 o
  -9   4   3       48.05       48.04      1.93 o
  -8   4   3      136.38      124.77      2.79 o
  -7   4   3       96.90      103.23      2.24 o
  -6   4   3       11.25       10.76      0.90 o
  -5   4   3      184.65      181.44      2.61 o
  -4   4   3      238.67      219.38      2.69 o
  -3   4   3      738.73      758.43      6.97 o
  -2   4   3      923.25      963.69      9.03 o
  -1   4   3      917.36      949.00     10.51 o
   0   4   3     2249.98     2426.87     22.41 o
   1   4   3      202.32      208.68      3.55 o
   2   4   3      209.78      220.74      3.55 o
   3   4   3      530.50      533.23      6.85 o
   4   4   3      298.16      295.57      4.14 o
   5   4   3       10.98       11.55      0.86 o
   6   4   3        0.05       -0.56      0.75 o
   7   4   3       41.09       37.19      1.97 o
   8   4   3      586.31      569.20      9.27 o
   9   4   3        2.06        1.76      1.29 o
  10   4   3       66.40       60.57      2.85 o
  11   4   3       58.93       62.21      3.07 o
  12   4   3        0.29       -0.16      1.60 o
  13   4   3        0.02        0.65      1.67 o
  14   4   3        1.63       -1.78      3.06 o
  15   4   3        1.65       -2.92      3.34 o
 -16   5   3        0.49       -1.00      3.99 o
 -15   5   3        1.98        2.35      3.13 o
 -14   5   3        0.59        3.64      2.59 o
 -13   5   3        0.01        4.38      1.99 o
 -12   5   3        0.04        0.30      1.37 o
 -11   5   3        8.53        9.01      1.64 o
 -10   5   3        6.29        4.48      1.16 o
  -9   5   3       81.75       81.83      2.43 o
  -8   5   3        1.67        1.97      0.92 o
  -7   5   3       13.23       12.91      1.07 o
  -6   5   3      209.08      220.19      3.33 o
  -5   5   3       68.37       63.64      1.44 o
  -4   5   3      430.12      434.25      4.54 o
  -3   5   3        0.06        2.72      0.59 o
  -2   5   3       48.72       40.10      1.26 o
  -1   5   3      405.63      462.73      5.37 o
   0   5   3      230.99      258.66      3.31 o
   1   5   3       31.22       30.91      1.21 o
   2   5   3      182.00      186.39      3.34 o
   3   5   3        0.22       -0.28      0.67 o
   4   5   3      182.55      194.13      3.41 o
   5   5   3      330.71      324.81      4.95 o
   6   5   3      124.80      118.44      2.93 o
   7   5   3       28.43       23.47      1.79 o
   8   5   3      229.52      222.39      5.06 o
   9   5   3       12.72        9.05      1.64 o
  10   5   3        0.52       -0.23      1.46 o
  11   5   3        7.29        6.49      1.86 o
  12   5   3        2.18        1.26      1.58 o
  13   5   3        0.15        1.59      2.54 o
  14   5   3        0.75       -3.10      3.10 o
  15   5   3        0.22       -2.56      3.44 o
 -16   6   3        2.99        1.49      4.16 o
 -15   6   3        0.48       -1.57      3.02 o
 -14   6   3        0.02       -2.42      2.42 o
 -13   6   3        0.70        1.54      1.93 o
 -12   6   3        1.07       -0.55      1.43 o
 -11   6   3       15.73       15.21      2.65 o
 -10   6   3       12.38       14.65      1.46 o
  -9   6   3      136.25      129.16      3.12 o
  -8   6   3       26.53       22.11      1.46 o
  -7   6   3       11.95       11.87      1.09 o
  -6   6   3      228.56      230.23      3.51 o
  -5   6   3       15.41       14.47      0.98 o
  -4   6   3       34.69       34.14      1.28 o
  -3   6   3        0.49        0.19      0.67 o
  -2   6   3      242.25      247.62      3.46 o
  -1   6   3        3.81        4.56      0.59 o
   0   6   3     1537.97     1595.28     18.81 o
   1   6   3       90.79      101.79      2.09 o
   2   6   3     1310.34     1380.03     18.09 o
   3   6   3        8.66        8.69      1.10 o
   4   6   3      110.83      107.96      3.16 o
   5   6   3      227.08      238.74      4.13 o
   6   6   3      289.44      277.42      6.07 o
   7   6   3      106.20      108.26      3.40 o
   8   6   3       84.51       78.69      3.26 o
   9   6   3        0.22       -1.28      1.28 o
  10   6   3        0.04        1.03      1.51 o
  11   6   3        1.94       -1.17      1.53 o
  12   6   3        1.23       -1.48      2.23 o
  13   6   3        0.98        1.00      2.20 o
  14   6   3        0.98       -3.41      3.41 o
  15   6   3        1.73        9.19      4.36 o
 -15   7   3        2.58       -0.48      4.99 o
 -14   7   3        4.38        4.25      2.80 o
 -13   7   3        0.79       -0.39      2.33 o
 -12   7   3        5.73        6.98      2.32 o
 -11   7   3       14.93       12.87      2.17 o
 -10   7   3       57.38       67.35      2.76 o
  -9   7   3      204.76      202.54      6.16 o
  -8   7   3        0.59        0.93      1.10 o
  -7   7   3       60.77       54.19      2.10 o
  -6   7   3        5.96        5.74      1.05 o
  -5   7   3       51.63       52.42      1.91 o
  -4   7   3      169.42      159.60      4.30 o
  -3   7   3      189.71      191.26      3.57 o
  -2   7   3        3.19        0.47      0.51 o
  -1   7   3        5.67       11.28      0.98 o
   0   7   3        5.44        7.96      1.11 o
   1   7   3       72.01       83.18      1.86 o
   2   7   3       38.71       36.18      1.69 o
   3   7   3      985.82      961.67     23.01 o
   4   7   3       29.79       39.49      2.19 o
   5   7   3       39.54       37.02      2.26 o
   6   7   3        2.95        3.40      1.46 o
   7   7   3       47.08       51.11      2.75 o
   8   7   3        2.27        4.95      1.49 o
   9   7   3       37.63       34.71      2.51 o
  10   7   3        4.22        5.60      1.91 o
  11   7   3       15.14       18.18      2.42 o
  12   7   3        3.55        4.04      2.64 o
  13   7   3       26.98       37.27      3.81 o
  14   7   3        1.20        2.92      3.57 o
  15   7   3        0.13       -3.38      3.38 o
 -15   8   3        2.09        3.65      4.19 o
 -14   8   3        3.13        2.86      3.54 o
 -13   8   3        0.27       -0.50      3.06 o
 -12   8   3        0.00       -0.67      2.49 o
 -11   8   3        0.17       -0.38      1.68 o
 -10   8   3       11.53        7.72      1.93 o
  -9   8   3        4.45        2.55      1.48 o
  -8   8   3       19.08       20.45      3.37 o
  -7   8   3       17.47       13.82      1.46 o
  -6   8   3      121.14      115.38      2.98 o
  -5   8   3       20.07       21.06      1.46 o
  -4   8   3       69.34       66.11      2.09 o
  -3   8   3      184.34      186.64      3.04 o
  -2   8   3      135.20      149.99      2.79 o
  -1   8   3        0.69       -0.56      0.64 o
   0   8   3        1.93        2.08      1.13 o
   1   8   3      116.83      138.12      2.88 o
   2   8   3       99.68       95.75      3.46 o
   3   8   3        1.02        1.23      1.19 o
   4   8   3       53.96       59.81      3.97 o
   5   8   3       53.23       49.07      2.73 o
   6   8   3       39.30       38.14      2.53 o
   7   8   3       21.75       22.01      2.24 o
   8   8   3       82.41       88.07      3.80 o
   9   8   3        4.28        3.03      1.75 o
  10   8   3       41.34       48.50      4.54 o
  11   8   3       42.11       52.69      3.87 o
  12   8   3        0.14        4.94      2.78 o
  13   8   3        5.55        9.72      7.46 o
  14   8   3        0.31        2.03      3.58 o
 -15   9   3        0.08        0.41      7.03 o
 -14   9   3        0.04        2.09      3.57 o
 -13   9   3        0.07        5.04      3.24 o
 -12   9   3        1.29        4.86      3.01 o
 -11   9   3       15.71       14.94      2.36 o
 -10   9   3        2.42        1.98      1.68 o
  -9   9   3       11.48       14.30      2.11 o
  -8   9   3       38.62       33.59      2.60 o
  -7   9   3      246.33      243.05      5.75 o
  -6   9   3      298.20      284.88      5.56 o
  -5   9   3        0.03        0.45      1.27 o
  -4   9   3      678.33      637.49      9.32 o
  -3   9   3      175.77      179.85      3.33 o
  -2   9   3       23.79       22.63      2.13 o
  -1   9   3       86.26       82.14      2.72 o
   0   9   3        0.03        0.44      1.00 o
   1   9   3       50.36       50.76      2.44 o
   2   9   3      297.65      301.57      6.62 o
   3   9   3       43.61       43.25      3.27 o
   4   9   3      313.53      310.17      8.37 o
   5   9   3       25.96       31.91      1.79 o
   6   9   3       70.53       68.15      3.32 o
   7   9   3        7.58        2.13      1.70 o
   8   9   3        6.83        2.53      1.74 o
   9   9   3        8.25        9.29      2.02 o
  10   9   3        9.71        8.60      3.15 o
  11   9   3       11.96       13.93      5.11 o
  12   9   3       15.51       23.74      8.93 o
  13   9   3       13.47       14.47      4.55 o
  14   9   3        3.66        2.94      4.12 o
 -14  10   3       10.32       17.67      4.55 o
 -13  10   3       32.06       46.10      5.35 o
 -12  10   3        0.65       -0.61      3.05 o
 -11  10   3        1.33       -0.11      2.78 o
 -10  10   3        0.27        0.13      1.99 o
  -9  10   3       35.85       26.80      3.05 o
  -8  10   3       30.98       33.92      3.03 o
  -7  10   3      134.93      133.04      4.83 o
  -6  10   3        9.44        9.22      1.83 o
  -5  10   3       55.40       50.55      2.81 o
  -4  10   3     1032.38      994.91     12.50 o
  -3  10   3       53.73       53.55      2.11 o
  -2  10   3      112.81      112.20      2.87 o
  -1  10   3      190.54      190.57      4.44 o
   0  10   3       13.25       11.28      1.51 o
   1  10   3       33.17       37.65      2.39 o
   2  10   3        0.90        1.40      1.47 o
   3  10   3       41.73       36.68      8.23 o
   4  10   3      177.28      169.78      6.15 o
   5  10   3       12.76       16.88      2.71 o
   6  10   3        0.02       -0.91      1.57 o
   7  10   3        0.01       -1.75      1.75 o
   8  10   3       22.97       23.25      2.67 o
   9  10   3        2.66        3.76      1.88 o
  10  10   3        3.18       -0.82      2.52 o
  11  10   3        7.52        6.80      3.55 o
  12  10   3        2.35        5.78      3.78 o
  13  10   3        0.97        0.41      3.61 o
 -14  11   3        0.00        0.41      3.93 o
 -13  11   3        8.98       15.39      5.57 o
 -12  11   3       11.90       17.53      4.06 o
 -11  11   3        2.00       -1.43      2.91 o
 -10  11   3       11.46       11.75      3.42 o
  -9  11   3        5.10        4.00      2.27 o
  -8  11   3        2.76        1.67      2.09 o
  -7  11   3       36.70       35.36      3.14 o
  -6  11   3      119.63      131.38      4.44 o
  -5  11   3       10.83       15.01      1.90 o
  -4  11   3        5.72       11.87      2.11 o
  -3  11   3      192.11      196.70      5.44 o
  -2  11   3      262.07      250.31      5.55 o
  -1  11   3      350.07      350.06      7.69 o
   0  11   3        3.87        4.85      1.74 o
   1  11   3       77.56       78.19      3.40 o
   2  11   3      119.81      102.56      4.38 o
   3  11   3      164.48      146.86      5.27 o
   4  11   3      140.69      124.42      5.55 o
   5  11   3       16.27       15.37      3.46 o
   6  11   3       23.72       18.76      2.50 o
   7  11   3        3.16        1.67      1.82 o
   8  11   3        2.61        3.77      2.03 o
   9  11   3       15.21       22.57      9.20 o
  10  11   3        1.54        0.89      5.39 o
  11  11   3        3.10        0.72      5.09 o
  12  11   3        5.40        3.94      3.80 o
  13  11   3        6.42       17.22      9.50 o
 -13  12   3        0.72       -1.74      5.03 o
 -12  12   3        1.12        0.29      4.60 o
 -11  12   3        4.60        3.93      3.64 o
 -10  12   3        1.02       -2.12      2.92 o
  -9  12   3       21.34       23.24      3.15 o
  -8  12   3       52.40       58.19      3.99 o
  -7  12   3       16.10       15.08      3.31 o
  -6  12   3       95.67       95.61      5.13 o
  -5  12   3       69.84       68.44      3.08 o
  -4  12   3       13.89       16.40      2.19 o
  -3  12   3       11.33       11.76      2.17 o
  -2  12   3        0.00        0.12      1.62 o
  -1  12   3       16.79       17.64      2.58 o
   0  12   3       16.56       17.82      2.23 o
   1  12   3        4.66        2.26      1.88 o
   2  12   3       33.81       34.40      3.54 o
   3  12   3        0.00       -0.87      2.27 o
   4  12   3       20.40       23.78      3.84 o
   5  12   3       14.70       11.30      2.90 o
   6  12   3        5.60        1.96      2.78 o
   7  12   3        9.57        6.35      2.23 o
   8  12   3        0.05       -3.47      3.94 o
   9  12   3        2.58       -2.47      2.47 o
  10  12   3        0.26       -2.29      5.32 o
  11  12   3        4.19        8.16      3.96 o
  12  12   3        0.30        8.28      4.20 o
 -12  13   3        5.68        5.96      5.60 o
 -11  13   3        0.00        1.49      4.67 o
 -10  13   3        0.10       -0.02      4.17 o
  -9  13   3        2.25        4.48      4.07 o
  -8  13   3       14.40       14.65      3.36 o
  -7  13   3        1.39        0.56      2.56 o
  -6  13   3        0.77        2.05      1.96 o
  -5  13   3       69.45       64.16      5.74 o
  -4  13   3       78.73       85.08      4.54 o
  -3  13   3       28.90       29.70      2.85 o
  -2  13   3       12.94       12.71      2.25 o
  -1  13   3       11.51       17.14      2.38 o
   0  13   3      204.23      195.62      6.11 o
   1  13   3       10.83        3.59      2.85 o
   2  13   3        2.00        4.42      2.73 o
   3  13   3       10.88       11.90      4.11 o
   4  13   3        2.41        1.01      2.67 o
   5  13   3        0.06       -2.59      4.91 o
   6  13   3        4.43        9.07      2.35 o
   7  13   3       10.73        4.88      2.98 o
   8  13   3       23.82       27.86      5.07 o
   9  13   3        0.19       -0.32      3.00 o
  10  13   3       12.59        6.53      4.01 o
  11  13   3        3.72        5.30      5.42 o
  12  13   3        2.20       -0.36      5.51 o
 -12  14   3        1.33        6.28      5.23 o
 -11  14   3        0.19        0.09      4.59 o
 -10  14   3        1.32       -0.05      5.61 o
  -9  14   3        0.11        3.35      4.50 o
  -8  14   3       18.67       26.27      5.61 o
  -7  14   3       29.66       30.62      3.61 o
  -6  14   3        0.13       -1.94      2.01 o
  -5  14   3        6.87        5.63      2.98 o
  -4  14   3        0.32       -1.96      1.96 o
  -3  14   3        3.18        1.74      1.83 o
  -2  14   3        3.28        2.45      1.89 o
  -1  14   3        1.31        1.90      2.31 o
   0  14   3       15.17       12.36      3.74 o
   1  14   3       15.93       16.50      5.69 o
   2  14   3      198.39      199.51     15.59 o
   3  14   3       25.94       21.46      4.72 o
   4  14   3        9.09        5.22      3.05 o
   5  14   3       10.89        6.55      3.24 o
   6  14   3        3.80        2.45      3.17 o
   7  14   3        0.07        1.42      2.95 o
   8  14   3        1.26        6.09      3.25 o
   9  14   3        4.81        9.60      3.75 o
  10  14   3        0.56        2.21      3.66 o
  11  14   3        1.57        1.98      4.09 o
 -11  15   3        0.00       -0.26      4.83 o
 -10  15   3        3.41       10.86      5.34 o
  -9  15   3        1.22        6.15      7.01 o
  -8  15   3        0.60        5.25      4.64 o
  -7  15   3        3.55        3.92      5.00 o
  -6  15   3        0.20       -0.18      2.32 o
  -5  15   3        4.50        5.85      2.48 o
  -4  15   3        0.48        0.29      2.25 o
  -3  15   3       14.73       23.82      6.82 o
  -2  15   3        3.36       -0.20      5.15 o
  -1  15   3        8.05        9.22      3.06 o
   0  15   3        4.21        3.48      3.31 o
   1  15   3        6.71        4.24      3.17 o
   2  15   3        0.91       -2.34      2.34 o
   3  15   3        3.24        5.00      3.16 o
   4  15   3        0.04       -1.79      4.85 o
   5  15   3        0.04        3.78      5.36 o
   6  15   3        1.97       -0.43      3.61 o
   7  15   3        4.42        1.76      5.18 o
   8  15   3        0.91       -3.37      6.60 o
   9  15   3        3.55        5.01      7.40 o
  10  15   3       12.14       23.16      5.96 o
 -10  16   3        5.89        8.45      5.51 o
  -9  16   3        8.47       13.95      5.71 o
  -8  16   3        0.17       -0.60      4.58 o
  -7  16   3        7.64        9.83      5.02 o
  -6  16   3        0.43        0.18      4.47 o
  -5  16   3        0.34       -0.89      2.98 o
  -4  16   3        2.91        1.60      4.92 o
  -3  16   3        0.44        1.58      3.40 o
  -2  16   3        0.77        3.14      8.13 o
  -1  16   3       22.87       21.92      6.28 o
   0  16   3       32.34       28.14      6.31 o
   1  16   3       61.49       75.47      6.52 o
   2  16   3        2.30        3.60      5.45 o
   3  16   3        0.61        3.72      5.54 o
   4  16   3        0.03       -0.51      5.69 o
   5  16   3        0.00        0.39      4.91 o
   6  16   3        0.53        1.75      3.77 o
   7  16   3        3.55       -1.14      3.88 o
   8  16   3        3.40        2.24      4.12 o
   9  16   3        0.03       -3.78      3.78 o
  -8  17   3        0.10        5.47      7.15 o
  -7  17   3        0.00       -4.53      4.53 o
  -6  17   3        2.22        5.23      6.78 o
  -5  17   3        6.93       14.46      5.25 o
  -4  17   3        0.00       -4.18      4.18 o
  -3  17   3        9.85       10.19      7.06 o
   5  17   3        0.59       -4.88      4.88 o
   6  17   3        1.94       -0.95      4.94 o
   7  17   3        0.00       -3.75      5.84 o
  -7  18   3        1.18       -1.89      5.87 o
  -6  18   3        2.60        5.32      5.24 o
  -5  18   3        0.12       -3.61      4.62 o
  -4  18   3       21.63       26.97      6.55 o
   5  18   3        4.93       -5.21      5.72 o
   6  18   3        0.60       -3.63      5.45 o
  -4  19   3        0.38        7.00      7.77 o
  -3  19   3        0.40       -7.21      7.21 o
 -16   0   4        3.43        4.44      5.57 o
 -14   0   4       19.36       20.70      6.31 o
 -12   0   4       11.99       11.45      3.15 o
 -10   0   4        5.76        3.85      2.08 o
  -8   0   4        6.08        4.19      1.68 o
  -6   0   4      326.62      334.12      6.54 o
  -4   0   4      406.10      438.02      7.41 o
  -2   0   4       46.64       29.20      1.25 o
   0   0   4     2484.22     2315.46     25.93 o
   2   0   4     3385.03     3590.78     36.43 o
   4   0   4       34.59       36.83      1.82 o
   6   0   4      228.78      238.49      4.72 o
   8   0   4        5.86        7.00      2.12 o
  10   0   4        0.26        1.96      2.05 o
  12   0   4       13.51       14.73      3.56 o
  14   0   4        0.61        2.83      4.29 o
 -16   1   4        0.32       -0.56      3.36 o
 -15   1   4        3.21        5.53      3.16 o
 -14   1   4        5.57        3.83      2.61 o
 -13   1   4       13.65       16.20      2.05 o
 -12   1   4        1.33        0.71      1.33 o
 -11   1   4        0.40        2.32      1.27 o
 -10   1   4       48.28       45.28      2.41 o
  -9   1   4      318.47      287.54      5.55 o
  -8   1   4        9.56        7.49      1.54 o
  -7   1   4      316.08      319.36      4.88 o
  -6   1   4      125.20      128.16      2.51 o
  -5   1   4     1038.11     1026.81     10.44 o
  -4   1   4     1246.46     1263.14     12.36 o
  -3   1   4     1071.90     1003.89      9.87 o
  -2   1   4     1845.90     1901.73     17.72 o
  -1   1   4     2154.13     2307.55     19.29 o
   0   1   4      660.19      696.50      5.61 o
   1   1   4       30.69       32.84      0.58 o
   2   1   4      284.09      267.84      2.65 o
   3   1   4      363.75      385.43      3.90 o
   4   1   4      457.84      541.04      5.34 o
   5   1   4        8.84       11.51      0.79 o
   6   1   4        0.09       -0.52      0.62 o
   7   1   4       52.82       49.34      2.35 o
   8   1   4        5.00        4.87      1.14 o
   9   1   4       19.10       22.18      2.18 o
  10   1   4        0.04       -1.31      1.31 o
  11   1   4        0.00       -1.45      1.45 o
  12   1   4        0.00       -0.24      1.82 o
  13   1   4        8.42        8.29      2.43 o
  14   1   4        0.46       -1.70      2.89 o
  15   1   4        0.02       -2.96      2.96 o
 -16   2   4        1.35       -1.00      3.76 o
 -15   2   4        1.40       -1.10      2.71 o
 -14   2   4        1.45        0.35      2.44 o
 -13   2   4        1.46        0.39      1.42 o
 -12   2   4        3.32        3.92      1.44 o
 -11   2   4       77.47       78.48      2.87 o
 -10   2   4       98.88       90.22      2.85 o
  -9   2   4        0.03        0.26      1.05 o
  -8   2   4       82.07       81.12      2.43 o
  -7   2   4      663.03      672.93      8.14 o
  -6   2   4     1109.76     1175.73     12.06 o
  -5   2   4        0.20        0.10      0.56 o
  -4   2   4      927.54      990.54      9.97 o
  -3   2   4      204.39      204.62      2.70 o
  -2   2   4      108.47      124.72      1.89 o
  -1   2   4        3.41        2.09      0.53 o
   0   2   4      101.61      110.85      1.42 o
   1   2   4     1085.30     1094.48      9.78 o
   2   2   4       74.77       80.85      1.55 o
   3   2   4       80.53       85.51      1.35 o
   4   2   4     1052.90     1087.67     10.44 o
   5   2   4       39.80       36.72      1.17 o
   6   2   4        2.30        2.94      0.66 o
   7   2   4      108.37      103.96      2.12 o
   8   2   4       43.93       41.78      1.72 o
   9   2   4       35.93       32.20      1.83 o
  10   2   4       39.28       40.42      2.21 o
  11   2   4        0.57       -0.38      1.69 o
  12   2   4        0.02       -0.79      1.93 o
  13   2   4        2.78        1.06      2.18 o
  14   2   4        1.60        1.96      3.66 o
  15   2   4        0.05       -3.03      3.03 o
 -16   3   4        0.21        0.31      3.78 o
 -15   3   4        3.21        3.64      3.07 o
 -14   3   4        0.25        0.75      2.39 o
 -13   3   4        3.09        4.19      1.85 o
 -12   3   4        2.95        6.07      1.56 o
 -11   3   4       42.75       46.48      2.20 o
 -10   3   4       42.64       40.50      2.10 o
  -9   3   4      130.90      124.46      3.19 o
  -8   3   4       97.99       81.51      3.26 o
  -7   3   4      392.79      402.29      5.55 o
  -6   3   4      430.48      448.32      5.48 o
  -5   3   4      349.77      358.70      4.48 o
  -4   3   4      359.62      385.39      4.58 o
  -3   3   4       37.22       37.50      1.04 o
  -2   3   4      580.66      645.21      6.70 o
  -1   3   4     1597.75     1624.98     13.20 o
   0   3   4     3109.60     3159.05     30.68 o
   1   3   4       11.13       12.55      0.85 o
   2   3   4      632.74      666.24      7.60 o
   3   3   4        0.92        3.77      0.48 o
   4   3   4        0.50        0.56      0.46 o
   5   3   4       46.26       52.67      1.30 o
   6   3   4        4.20        5.39      0.75 o
   7   3   4      361.95      351.30      5.98 o
   8   3   4       70.41       58.21      2.21 o
   9   3   4       17.44       15.35      1.60 o
  10   3   4       61.64       55.89      2.62 o
  11   3   4       26.72       27.65      2.09 o
  12   3   4       25.21       26.96      3.08 o
  13   3   4        0.34       -1.51      2.11 o
  14   3   4        2.83        3.81      3.21 o
  15   3   4        1.88        0.16      3.99 o
 -16   4   4        1.26       -1.11      3.87 o
 -15   4   4        0.95        1.23      2.95 o
 -14   4   4        0.14        0.48      2.41 o
 -13   4   4        5.17        4.62      2.69 o
 -12   4   4        2.30       -0.60      1.36 o
 -11   4   4       13.11        9.84      1.45 o
 -10   4   4       76.83       77.58      2.54 o
  -9   4   4      193.30      185.09      3.93 o
  -8   4   4       95.53       87.42      2.40 o
  -7   4   4       24.92       21.79      1.33 o
  -6   4   4       21.85       25.05      1.92 o
  -5   4   4       38.70       40.19      1.35 o
  -4   4   4        3.21        3.14      0.54 o
  -3   4   4      138.57      138.74      1.99 o
  -2   4   4      365.53      341.66      3.62 o
  -1   4   4      295.88      348.24      3.78 o
   0   4   4     1042.06     1121.17     10.72 o
   1   4   4     1033.69     1049.57     10.75 o
   2   4   4      411.44      393.96      5.95 o
   3   4   4       45.74       62.45      1.38 o
   4   4   4      105.84       94.93      1.92 o
   5   4   4      438.67      456.49      5.80 o
   6   4   4        2.08        1.53      0.78 o
   7   4   4       52.85       46.04      1.97 o
   8   4   4      502.04      486.84      7.60 o
   9   4   4       63.94       54.98      2.58 o
  10   4   4        0.40        0.35      1.41 o
  11   4   4        3.01        4.52      1.85 o
  12   4   4        7.33        5.95      2.20 o
  13   4   4        6.52        4.08      2.36 o
  14   4   4        0.50        0.10      3.14 o
  15   4   4        0.14       -0.88      3.54 o
 -16   5   4        4.34       -0.68      3.80 o
 -15   5   4        1.22        2.07      3.08 o
 -14   5   4        0.83       -2.12      3.23 o
 -13   5   4        1.00       -0.52      2.10 o
 -12   5   4        0.03       -0.26      1.44 o
 -11   5   4       61.40       60.61      2.45 o
 -10   5   4       50.29       41.89      2.03 o
  -9   5   4       31.03       29.29      1.69 o
  -8   5   4       78.81       67.03      2.57 o
  -7   5   4       15.55       13.61      1.11 o
  -6   5   4        0.03       -0.64      0.64 o
  -5   5   4      187.03      188.29      3.23 o
  -4   5   4       25.38       21.91      0.89 o
  -3   5   4       36.85       49.97      1.30 o
  -2   5   4      376.33      434.57      4.69 o
  -1   5   4     1270.32     1324.25     14.58 o
   0   5   4     1070.41     1199.04     11.55 o
   1   5   4      993.10     1095.83     11.33 o
   2   5   4       86.88      108.81      2.17 o
   3   5   4      115.09      105.95      4.26 o
   4   5   4        6.16        5.45      0.87 o
   5   5   4      171.69      160.79      2.99 o
   6   5   4      163.70      163.78      3.86 o
   7   5   4       17.41       18.98      1.72 o
   8   5   4      105.23      105.59      3.81 o
   9   5   4        0.09        0.43      1.25 o
  10   5   4        0.50        0.37      1.31 o
  11   5   4        4.45        4.47      1.63 o
  12   5   4        6.47        7.28      1.84 o
  13   5   4        2.32        4.08      2.39 o
  14   5   4       31.12       39.71      7.22 o
  15   5   4        0.02        6.06      4.01 o
 -16   6   4        0.04       -3.63      3.89 o
 -15   6   4        3.38       -2.49      3.58 o
 -14   6   4        4.08        2.76      2.79 o
 -13   6   4        5.68        8.41      2.55 o
 -12   6   4        7.83        8.22      1.78 o
 -11   6   4        4.67        4.92      1.53 o
 -10   6   4        0.02        0.17      1.08 o
  -9   6   4        0.00       -0.97      0.97 o
  -8   6   4        0.00        0.80      0.93 o
  -7   6   4      101.41      104.93      2.38 o
  -6   6   4       16.74       14.60      1.08 o
  -5   6   4        6.13        7.02      0.84 o
  -4   6   4       72.80       67.86      1.76 o
  -3   6   4     1353.61     1344.55     14.41 o
  -2   6   4       42.55       44.71      1.28 o
  -1   6   4      624.30      710.41     10.54 o
   0   6   4      207.13      211.70      3.31 o
   1   6   4     1394.14     1448.72     17.31 o
   2   6   4       29.76       34.28      1.40 o
   3   6   4       12.04       11.96      1.26 o
   4   6   4       25.43       24.43      1.54 o
   5   6   4       77.12       82.77      2.22 o
   6   6   4        0.55        0.19      1.23 o
   7   6   4        4.47        3.52      1.73 o
   8   6   4       19.73       19.22      1.87 o
   9   6   4       12.62        7.58      1.80 o
  10   6   4       20.33       14.48      2.09 o
  11   6   4        3.12        3.75      1.65 o
  12   6   4        2.98        6.79      2.46 o
  13   6   4        2.96        3.70      2.53 o
  14   6   4        0.06       -0.32      3.56 o
 -15   7   4        0.26       -3.18      3.18 o
 -14   7   4        0.13       -2.04      2.98 o
 -13   7   4        0.11        2.91      2.75 o
 -12   7   4       20.09       20.98      2.60 o
 -11   7   4        0.33        0.31      1.56 o
 -10   7   4       27.37       25.98      1.81 o
  -9   7   4       10.87       11.12      1.40 o
  -8   7   4       49.88       53.94      2.27 o
  -7   7   4      102.38      100.40      2.60 o
  -6   7   4      551.90      548.10      7.11 o
  -5   7   4      105.53      109.12      2.53 o
  -4   7   4        8.99        9.34      1.04 o
  -3   7   4      295.44      317.43      4.45 o
  -2   7   4      130.15      140.30      2.80 o
  -1   7   4       12.90       12.36      1.12 o
   0   7   4      244.26      294.15      4.19 o
   1   7   4       40.17       49.68      1.71 o
   2   7   4       76.22       82.88      2.98 o
   3   7   4      166.34      183.81      6.77 o
   4   7   4      941.81      944.93     15.16 o
   5   7   4       81.36       77.89      3.07 o
   6   7   4        4.24        3.04      1.55 o
   7   7   4        6.19        6.34      1.62 o
   8   7   4       38.94       35.94      2.52 o
   9   7   4       32.14       30.34      3.11 o
  10   7   4        4.48        3.83      1.85 o
  11   7   4        0.78        1.27      1.65 o
  12   7   4        6.56        5.67      2.53 o
  13   7   4        0.98        1.53      3.16 o
  14   7   4        1.93        2.93      3.82 o
 -15   8   4        2.43        2.63      4.00 o
 -14   8   4        0.03       -0.29      3.09 o
 -13   8   4        2.46        1.86      3.04 o
 -12   8   4        2.13       -0.57      2.64 o
 -11   8   4        9.51        8.12      2.02 o
 -10   8   4       11.04       12.40      1.78 o
  -9   8   4       92.73       89.87      3.46 o
  -8   8   4      134.88      137.18      3.53 o
  -7   8   4       22.21       18.38      1.58 o
  -6   8   4      210.48      217.56      4.64 o
  -5   8   4       82.91       73.18      3.15 o
  -4   8   4      162.25      159.04      3.56 o
  -3   8   4       23.44       25.66      1.52 o
  -2   8   4       43.54       42.71      2.17 o
  -1   8   4      150.84      164.63      3.84 o
   0   8   4        4.74        5.28      0.92 o
   1   8   4       37.09       35.26      1.63 o
   2   8   4      392.18      374.18      7.93 o
   3   8   4       14.74       16.31      2.55 o
   4   8   4      252.61      250.90      8.50 o
   5   8   4      375.01      384.43      8.75 o
   6   8   4       18.41       20.67      2.11 o
   7   8   4       18.73       22.59      2.85 o
   8   8   4       17.33       16.01      2.14 o
   9   8   4        4.15        3.85      1.95 o
  10   8   4        5.42        3.79      1.86 o
  11   8   4        0.44        1.68      2.41 o
  12   8   4        0.29       -0.16      2.90 o
  13   8   4        0.09        3.11      3.42 o
  14   8   4        0.02       -0.78      3.58 o
 -15   9   4        2.22       -0.53      6.61 o
 -14   9   4        1.17        1.21      3.51 o
 -13   9   4       16.34       19.66      4.12 o
 -12   9   4        0.46        0.30      3.01 o
 -11   9   4        1.43        1.00      2.99 o
 -10   9   4       36.48       33.51      3.25 o
  -9   9   4        1.96        3.68      1.57 o
  -8   9   4        3.94        2.58      1.73 o
  -7   9   4      216.20      222.89      5.62 o
  -6   9   4      273.17      270.21      6.09 o
  -5   9   4      125.79      118.27      4.12 o
  -4   9   4       32.02       32.36      1.83 o
  -3   9   4      137.16      136.44      3.10 o
  -2   9   4      117.21      113.99      3.24 o
  -1   9   4      107.29      111.44      2.50 o
   0   9   4       95.59       98.29      3.05 o
   1   9   4        7.02        4.38      1.34 o
   2   9   4        0.80        0.52      1.23 o
   3   9   4        0.16       -0.13      2.05 o
   4   9   4        7.52        8.69      3.32 o
   5   9   4       34.18       29.94      2.44 o
   6   9   4       95.18       92.16      3.82 o
   7   9   4       23.64       25.85      2.43 o
   8   9   4        1.31        2.10      1.72 o
   9   9   4        6.67        8.00      2.14 o
  10   9   4        5.61        3.73      2.04 o
  11   9   4        6.25        5.50      4.45 o
  12   9   4        0.96       -2.38      3.84 o
  13   9   4        2.90        5.34      3.67 o
 -14  10   4        6.07       12.29      4.62 o
 -13  10   4        0.04        2.95      3.61 o
 -12  10   4        0.07       -1.51      2.95 o
 -11  10   4        7.31        6.91      3.17 o
 -10  10   4        1.10        0.94      2.01 o
  -9  10   4        1.39        1.97      2.15 o
  -8  10   4        4.28        2.89      1.76 o
  -7  10   4       69.38       63.36      3.22 o
  -6  10   4       14.05       15.82      2.08 o
  -5  10   4        0.31        0.10      1.51 o
  -4  10   4      531.46      488.18      8.40 o
  -3  10   4       10.87       13.10      1.73 o
  -2  10   4        9.77       13.46      1.93 o
  -1  10   4        2.16        2.27      0.92 o
   0  10   4       11.71       13.45      1.83 o
   1  10   4      251.77      235.21      5.64 o
   2  10   4        7.46        5.28      1.76 o
   3  10   4      161.59      148.00      6.80 o
   4  10   4       88.48       75.21      5.05 o
   5  10   4       62.02       51.20      4.44 o
   6  10   4       12.45        7.49      2.01 o
   7  10   4        4.07        4.03      1.92 o
   8  10   4       13.79        9.80      2.09 o
   9  10   4       13.59       16.80      2.60 o
  10  10   4        2.38       -2.21      6.06 o
  11  10   4        1.49        7.41      3.47 o
  12  10   4        0.68       -1.83      2.64 o
  13  10   4        2.60        5.46      4.10 o
 -14  11   4        6.46       -0.06      5.42 o
 -13  11   4        0.05       -0.47      4.43 o
 -12  11   4        5.27        7.31      4.58 o
 -11  11   4        0.23        3.94      3.35 o
 -10  11   4        0.14       -1.18      2.10 o
  -9  11   4       12.20       12.21      2.67 o
  -8  11   4        6.20        7.97      3.65 o
  -7  11   4        5.68        5.85      1.88 o
  -6  11   4       21.64       21.43      2.36 o
  -5  11   4       60.57       59.26      2.81 o
  -4  11   4      240.66      228.04      6.11 o
  -3  11   4       28.33       31.48      2.65 o
  -2  11   4      118.65      111.00      4.10 o
  -1  11   4       50.83       46.77      2.87 o
   0  11   4      232.78      215.86      5.67 o
   1  11   4      113.76       97.23      4.17 o
   2  11   4       28.48       22.90      3.55 o
   3  11   4        2.18       -0.96      2.39 o
   4  11   4       13.28        9.45      7.70 o
   5  11   4       10.28        5.75      2.80 o
   6  11   4       13.19       14.08      2.34 o
   7  11   4        5.36        6.27      2.72 o
   8  11   4        0.97        1.98      1.71 o
   9  11   4        0.35        1.05      5.91 o
  10  11   4       18.45       21.48      6.61 o
  11  11   4        0.46        6.98      3.49 o
  12  11   4        3.18        4.80      3.61 o
 -13  12   4        1.83       -0.70      4.97 o
 -12  12   4        8.43        8.70      5.17 o
 -11  12   4        7.13        5.47      4.57 o
 -10  12   4        0.85        2.77      4.28 o
  -9  12   4        1.60        1.12      3.37 o
  -8  12   4        9.18        7.63      2.82 o
  -7  12   4       48.63       62.20      4.62 o
  -6  12   4        0.01        0.52      1.78 o
  -5  12   4        0.16        0.99      1.63 o
  -4  12   4        1.78       -0.91      1.71 o
  -3  12   4       26.57       23.30      2.52 o
  -2  12   4        0.01       -1.11      1.45 o
  -1  12   4       49.05       46.03      3.84 o
   0  12   4       40.19       36.50      2.73 o
   1  12   4      114.84      101.07      6.06 o
   2  12   4       52.37       51.45      6.46 o
   3  12   4        8.57        9.75      3.05 o
   4  12   4       42.92       37.17      4.49 o
   5  12   4       25.39       36.90      4.42 o
   6  12   4        8.20        5.98      2.35 o
   7  12   4        0.44        0.09      2.08 o
   8  12   4       10.41       11.23      3.13 o
   9  12   4        0.36       -3.04      3.04 o
  10  12   4        1.59       -1.54      3.10 o
  11  12   4        3.13        2.30      3.76 o
  12  12   4        0.00       -3.65      3.67 o
 -12  13   4        0.96       -2.82      4.95 o
 -11  13   4       13.07       19.04      5.55 o
 -10  13   4        1.52        7.04      6.64 o
  -9  13   4       87.50      112.75      8.64 o
  -8  13   4        1.30        0.44      2.76 o
  -7  13   4        4.23        6.91      2.34 o
  -6  13   4        0.23       -0.21      1.86 o
  -5  13   4       11.75       12.73      2.29 o
  -4  13   4        0.38        1.05      1.62 o
  -3  13   4       18.09       20.29      2.58 o
  -2  13   4       41.65       43.04      3.95 o
  -1  13   4        0.00       -0.02      2.08 o
   0  13   4       19.24       18.97      2.96 o
   1  13   4       88.86      105.70      6.46 o
   2  13   4       22.76       21.13      3.81 o
   3  13   4       25.71       22.39      3.76 o
   4  13   4        0.02        0.71      2.84 o
   5  13   4        2.72        5.48      3.42 o
   6  13   4       10.78       12.86      3.58 o
   7  13   4        2.29        3.72      6.89 o
   8  13   4        5.20        7.79      3.57 o
   9  13   4        3.79        8.97      3.69 o
  10  13   4        0.43       -3.35      3.35 o
  11  13   4        0.00        1.20      3.90 o
 -11  14   4        0.37       -3.07      4.92 o
 -10  14   4        9.07       10.99      8.10 o
  -9  14   4        0.48        0.62      4.46 o
  -8  14   4        2.00        7.79      4.19 o
  -7  14   4      103.45      102.15      7.53 o
  -6  14   4        0.01        0.67      2.20 o
  -5  14   4       13.47       11.15      2.55 o
  -4  14   4        9.53       10.64      2.16 o
  -3  14   4        3.27        3.03      2.58 o
  -2  14   4        0.54       -0.09      2.29 o
  -1  14   4        0.96        1.83      2.40 o
   0  14   4        0.00       -0.75      2.21 o
   1  14   4       44.27       43.53      8.04 o
   2  14   4       10.24        9.91      3.42 o
   3  14   4       77.16       81.91      6.25 o
   4  14   4        2.96        0.28      3.02 o
   5  14   4        0.42       -3.81      4.85 o
   6  14   4       15.50       25.30      4.53 o
   7  14   4        2.87        1.00      4.68 o
   8  14   4        0.26       -3.23      3.23 o
   9  14   4        0.39        4.57      3.89 o
  10  14   4        0.42        2.03      3.69 o
 -10  15   4       11.46       17.68      9.37 o
  -9  15   4       25.10       30.92      6.31 o
  -8  15   4       15.14       22.95      5.67 o
  -7  15   4        5.88        6.52      4.47 o
  -6  15   4        3.75        3.35      3.03 o
  -5  15   4        6.66        8.55      4.50 o
  -4  15   4        1.12       -0.41      2.72 o
  -3  15   4        7.48        4.53      4.41 o
  -2  15   4       28.13       30.11      4.00 o
  -1  15   4        4.52        8.59      3.27 o
   0  15   4       24.68       20.03      9.98 o
   1  15   4       68.95       80.57      6.38 o
   2  15   4        1.00        2.98      2.78 o
   3  15   4        0.97        7.86      5.45 o
   4  15   4        2.79       -4.94      4.94 o
   5  15   4        0.89       -4.56      4.56 o
   6  15   4        0.00       -0.90      3.74 o
   7  15   4       16.45       12.70      4.20 o
   8  15   4       17.69       19.49      4.79 o
   9  15   4        1.79        8.02      4.17 o
  -9  16   4        1.67        9.66      5.59 o
  -8  16   4        3.58        2.31      5.15 o
  -7  16   4       10.22       -0.85      4.66 o
  -6  16   4        0.11       -2.50      4.36 o
  -5  16   4        0.00        0.13      4.46 o
  -4  16   4        2.05       -3.47      3.90 o
  -3  16   4        8.38       21.74      7.27 o
  -2  16   4        5.55        9.77      6.02 o
  -1  16   4        0.59       -4.35      4.35 o
   0  16   4        4.29        7.30      6.19 o
   1  16   4        2.61        5.21      5.72 o
   2  16   4        3.80       15.81      6.08 o
   3  16   4        0.45       -2.05      5.09 o
   4  16   4        1.98        8.37      5.54 o
   5  16   4        9.09        6.46      6.19 o
   6  16   4       12.55       16.00      4.70 o
   7  16   4        0.61        1.80      4.27 o
   8  16   4       13.94       14.01      4.85 o
  -8  17   4        3.98        3.54      5.09 o
  -7  17   4        9.42        5.53      5.38 o
  -6  17   4        0.06       -4.54      4.54 o
  -5  17   4       12.51       10.09      5.44 o
  -4  17   4        3.63        5.07      4.72 o
  -3  17   4        2.19        2.33     14.58 o
  -2  17   4       13.49       24.51      7.86 o
   3  17   4       30.35       32.97      8.49 o
   4  17   4        1.42        3.57      6.19 o
   5  17   4       23.04       29.64      5.97 o
   6  17   4        6.02        4.90      8.49 o
   7  17   4        2.01       -4.06      4.06 o
  -6  18   4        0.30       -1.95      5.00 o
  -5  18   4        1.26        8.43      5.58 o
  -4  18   4        7.09        0.99      5.20 o
  -3  18   4        0.12        1.34      5.12 o
   5  18   4        4.20        4.17      6.16 o
  -4  19   4        2.66        2.73      8.64 o
  -3  19   4        1.20        1.70      7.89 o
 -15   0   5        1.93       -3.40      4.11 o
 -13   0   5        0.82        1.43      2.32 o
 -11   0   5        0.80        3.74      2.24 o
  -9   0   5       30.62       22.73      2.64 o
  -7   0   5       64.25       70.38      3.34 o
  -5   0   5      428.05      412.90      7.46 o
  -3   0   5      756.03      743.45     10.26 o
  -1   0   5      656.00      642.02      8.59 o
   1   0   5      509.20      527.08      6.56 o
   3   0   5      169.72      156.54      2.58 o
   5   0   5      118.32      147.22      3.01 o
   7   0   5      198.70      202.10      5.43 o
   9   0   5       10.64        8.71      2.39 o
  11   0   5        0.39        1.20      2.56 o
  13   0   5        1.47       -2.76      2.77 o
  15   0   5        0.12        5.78      5.09 o
 -16   1   5        0.02       -0.77      3.69 o
 -15   1   5        0.33        1.42      2.91 o
 -14   1   5        6.04        2.46      2.75 o
 -13   1   5        0.58       -0.91      1.76 o
 -12   1   5       47.05       49.00      2.60 o
 -11   1   5       32.90       37.82      2.27 o
 -10   1   5      165.38      167.10      4.09 o
  -9   1   5       47.32       47.27      2.14 o
  -8   1   5       24.79       22.34      1.55 o
  -7   1   5       21.35       19.93      1.22 o
  -6   1   5      690.30      664.05      7.46 o
  -5   1   5       16.74       22.86      1.05 o
  -4   1   5       35.84       44.10      1.25 o
  -3   1   5      320.88      347.79      4.07 o
  -2   1   5      239.94      255.39      3.34 o
  -1   1   5      979.62     1070.37     10.36 o
   0   1   5       91.43       99.75      1.15 o
   1   1   5       84.16       95.38      1.43 o
   2   1   5       22.16       22.70      0.72 o
   3   1   5      327.55      367.63      3.61 o
   4   1   5      434.74      469.29      4.81 o
   5   1   5       31.28       34.02      1.12 o
   6   1   5       15.04       14.74      0.96 o
   7   1   5        1.25        1.52      0.72 o
   8   1   5       20.23       21.36      2.07 o
   9   1   5        0.56        1.42      1.37 o
  10   1   5        5.24        2.66      1.80 o
  11   1   5       13.93       18.00      2.48 o
  12   1   5        0.19       -0.89      3.27 o
  13   1   5        0.06        0.32      2.44 o
  14   1   5        0.02        9.83      3.59 o
  15   1   5        0.57        2.24      3.65 o
 -16   2   5        0.66       -1.58      3.78 o
 -15   2   5        2.34       -1.63      3.34 o
 -14   2   5        4.58        4.38      2.66 o
 -13   2   5        0.50       -0.93      2.24 o
 -12   2   5        6.53        7.55      1.67 o
 -11   2   5       58.56       47.68      2.66 o
 -10   2   5       30.23       33.96      2.17 o
  -9   2   5        9.68        6.52      1.36 o
  -8   2   5        2.63        0.47      0.97 o
  -7   2   5       19.64       19.92      1.31 o
  -6   2   5        7.97       11.29      1.00 o
  -5   2   5      287.76      270.29      3.70 o
  -4   2   5       19.54       25.64      1.51 o
  -3   2   5       73.29       69.92      1.46 o
  -2   2   5       11.19       13.15      0.59 o
  -1   2   5      149.53      192.12      2.10 o
   0   2   5      244.32      263.22      2.47 o
   1   2   5       74.25       97.31      1.38 o
   2   2   5      323.30      339.96      4.22 o
   3   2   5      682.87      692.07      7.29 o
   4   2   5      344.86      325.21      4.48 o
   5   2   5       64.72       63.41      2.10 o
   6   2   5       49.83       46.96      1.74 o
   7   2   5      105.04      101.18      3.27 o
   8   2   5        0.43       -1.11      1.11 o
   9   2   5        1.46       -1.18      1.34 o
  10   2   5       18.82       21.09      2.36 o
  11   2   5        2.10        0.65      1.89 o
  12   2   5        7.96        6.55      2.26 o
  13   2   5        2.47        2.93      2.13 o
  14   2   5        5.72        3.30      4.08 o
  15   2   5        0.36       -1.67      3.20 o
 -16   3   5        0.01       -0.16      3.58 o
 -15   3   5        5.80        7.28      3.16 o
 -14   3   5        9.39       12.05      3.01 o
 -13   3   5        1.75        0.15      2.28 o
 -12   3   5       39.42       39.00      2.25 o
 -11   3   5        6.05        5.56      1.47 o
 -10   3   5       36.17       36.05      2.51 o
  -9   3   5      106.38      108.09      3.08 o
  -8   3   5       63.39       53.64      2.05 o
  -7   3   5      326.50      331.44      4.96 o
  -6   3   5       77.51       70.22      2.09 o
  -5   3   5      586.73      599.22      6.77 o
  -4   3   5      149.90      144.81      2.58 o
  -3   3   5      542.47      556.98      5.77 o
  -2   3   5      907.21      919.89      7.95 o
  -1   3   5       16.71       15.07      0.55 o
   0   3   5        0.00        0.40      0.39 o
   1   3   5      188.08      181.17      2.60 o
   2   3   5      201.31      216.56      3.13 o
   3   3   5      245.35      263.78      4.73 o
   4   3   5      137.85      116.60      2.19 o
   5   3   5      140.99      142.03      2.13 o
   6   3   5       54.53       51.76      2.44 o
   7   3   5        2.98        5.42      1.20 o
   8   3   5        0.62        1.15      0.89 o
   9   3   5        1.67        5.12      1.60 o
  10   3   5       14.87       15.26      2.23 o
  11   3   5        0.11        0.16      1.67 o
  12   3   5        0.73        1.75      2.04 o
  13   3   5        1.00       -0.01      2.11 o
  14   3   5        0.63        2.26      3.28 o
  15   3   5        0.95        3.08      3.53 o
 -16   4   5        0.29       -0.45      3.92 o
 -15   4   5        3.31        1.86      3.00 o
 -14   4   5        1.12        1.27      2.50 o
 -13   4   5        9.27        5.07      2.47 o
 -12   4   5        0.14        0.68      1.50 o
 -11   4   5      114.08      113.07      3.24 o
 -10   4   5      139.75      128.38      4.08 o
  -9   4   5       11.79       13.42      1.48 o
  -8   4   5      275.95      266.87      5.50 o
  -7   4   5       28.58       28.90      1.53 o
  -6   4   5      177.75      186.76      3.33 o
  -5   4   5        2.76        4.82      0.80 o
  -4   4   5       85.60       92.99      1.82 o
  -3   4   5      550.87      569.28      6.72 o
  -2   4   5     4549.54     4688.39     42.85 o
  -1   4   5     2346.74     2295.44     20.44 o
   0   4   5      667.02      788.93      7.59 o
   1   4   5        5.75        4.26      0.47 o
   2   4   5      391.84      372.90      4.88 o
   3   4   5        0.99       -0.06      0.57 o
   4   4   5       12.39       14.09      0.86 o
   5   4   5      536.34      500.01      6.13 o
   6   4   5        4.49        3.88      0.93 o
   7   4   5        0.88        1.27      0.82 o
   8   4   5      150.24      154.53      3.87 o
   9   4   5        1.36        1.65      1.19 o
  10   4   5        0.03        1.23      1.24 o
  11   4   5        3.27        1.89      1.89 o
  12   4   5       35.15       40.50      3.54 o
  13   4   5        1.74        4.71      2.81 o
  14   4   5       13.02       17.50      4.39 o
  15   4   5        0.22       -2.03      3.45 o
 -16   5   5        0.05       -1.95      3.96 o
 -15   5   5        8.20        5.00      3.59 o
 -14   5   5        5.95       -0.23      2.54 o
 -13   5   5       39.38       37.38      3.66 o
 -12   5   5        6.78        7.35      1.68 o
 -11   5   5        5.30        3.82      1.38 o
 -10   5   5       16.00       14.46      1.56 o
  -9   5   5      106.19       97.93      2.76 o
  -8   5   5       76.06       69.65      2.13 o
  -7   5   5       20.54       19.95      1.25 o
  -6   5   5        0.00       -0.65      0.65 o
  -5   5   5      415.92      426.11      4.72 o
  -4   5   5       34.50       34.99      1.43 o
  -3   5   5     1620.91     1755.86     17.07 o
  -2   5   5      236.13      236.90      3.54 o
  -1   5   5      310.90      315.60      3.94 o
   0   5   5      300.73      320.93      4.05 o
   1   5   5      290.82      313.89      3.94 o
   2   5   5      718.03      709.58      8.24 o
   3   5   5      103.44      102.18      2.09 o
   4   5   5      418.69      404.12      5.13 o
   5   5   5      222.59      213.40      3.29 o
   6   5   5      330.24      316.63      5.63 o
   7   5   5      128.95      127.57      3.27 o
   8   5   5       25.14       24.53      2.96 o
   9   5   5        9.75        2.45      2.17 o
  10   5   5        1.92        1.22      1.29 o
  11   5   5       17.95       18.93      4.31 o
  12   5   5        0.68        3.53      2.46 o
  13   5   5        2.51        2.58      2.71 o
  14   5   5        3.68        2.26      3.39 o
 -15   6   5        0.95       -2.62      3.25 o
 -14   6   5        0.15        1.85      3.24 o
 -13   6   5        0.10        0.23      2.73 o
 -12   6   5        6.58        8.01      1.88 o
 -11   6   5        1.69        0.33      1.38 o
 -10   6   5       44.79       51.20      2.26 o
  -9   6   5      102.98       95.79      2.79 o
  -8   6   5       79.77       76.19      2.23 o
  -7   6   5       79.92       72.57      2.29 o
  -6   6   5       63.21       59.79      1.78 o
  -5   6   5       98.92      101.95      2.12 o
  -4   6   5       95.96      100.85      2.15 o
  -3   6   5      293.21      306.64      4.05 o
  -2   6   5       98.64      105.69      2.30 o
  -1   6   5      174.25      192.73      4.38 o
   0   6   5      176.39      187.64      4.00 o
   1   6   5       69.00       74.97      1.84 o
   2   6   5       18.29       16.64      1.32 o
   3   6   5      437.15      424.57     10.89 o
   4   6   5      732.03      693.43      8.95 o
   5   6   5      121.65      111.05      2.34 o
   6   6   5      215.96      201.05      4.35 o
   7   6   5      239.50      233.89      6.10 o
   8   6   5      168.82      181.54      4.92 o
   9   6   5        3.23        5.77      1.53 o
  10   6   5       19.35       24.21      2.18 o
  11   6   5        0.98        4.19      1.63 o
  12   6   5        3.99        3.37      2.28 o
  13   6   5        8.72       12.54      4.05 o
  14   6   5       11.75       18.31      4.35 o
 -15   7   5        0.34       -3.12      3.12 o
 -14   7   5        3.58        7.11      3.76 o
 -13   7   5       17.14       22.66      4.01 o
 -12   7   5        2.17        5.46      3.92 o
 -11   7   5        5.31        2.79      1.61 o
 -10   7   5       30.98       29.83      1.95 o
  -9   7   5       58.54       67.20      2.47 o
  -8   7   5        8.97       10.05      1.28 o
  -7   7   5        0.00        0.33      0.85 o
  -6   7   5       41.14       44.09      1.77 o
  -5   7   5       15.14       13.57      1.36 o
  -4   7   5       94.81       92.44      2.44 o
  -3   7   5      351.65      363.22      4.92 o
  -2   7   5      276.47      291.93      5.04 o
  -1   7   5        0.56        0.37      0.72 o
   0   7   5       19.15       17.92      1.17 o
   1   7   5      341.92      368.11      4.92 o
   2   7   5       55.73       54.66      3.51 o
   3   7   5      280.32      268.65      5.60 o
   4   7   5       55.70       53.94      3.06 o
   5   7   5        0.59       -0.25      1.35 o
   6   7   5      256.87      241.81      6.34 o
   7   7   5      132.01      125.38      3.67 o
   8   7   5        0.03        0.45      1.43 o
   9   7   5       17.71       16.38      2.06 o
  10   7   5        1.70        1.27      1.64 o
  11   7   5        5.41        9.71      1.94 o
  12   7   5        2.05       -0.55      2.53 o
  13   7   5        5.24        9.67      3.85 o
  14   7   5        3.78        4.72      4.06 o
 -15   8   5        1.00       -2.71      3.49 o
 -14   8   5        0.39       -1.87      3.23 o
 -13   8   5        8.89       10.17      3.77 o
 -12   8   5        5.75        1.85      2.87 o
 -11   8   5       10.31        9.37      2.14 o
 -10   8   5        3.37        5.78      1.77 o
  -9   8   5       13.42       14.09      1.72 o
  -8   8   5        0.56        2.02      1.21 o
  -7   8   5        6.58        2.21      1.36 o
  -6   8   5      149.77      153.46      3.56 o
  -5   8   5        0.20       -1.07      1.07 o
  -4   8   5      205.52      193.35      3.69 o
  -3   8   5       30.74       30.87      1.78 o
  -2   8   5      108.64      103.30      5.07 o
  -1   8   5      110.18      115.28      2.78 o
   0   8   5       29.70       25.34      1.44 o
   1   8   5        0.59        2.08      0.87 o
   2   8   5        2.93        2.52      1.12 o
   3   8   5        3.85        2.44      1.69 o
   4   8   5        0.74       -0.85      1.73 o
   5   8   5       34.62       30.07      2.24 o
   6   8   5       13.15       14.17      2.11 o
   7   8   5       28.19       31.21      3.36 o
   8   8   5        4.28        0.74      1.54 o
   9   8   5       17.14       18.70      2.25 o
  10   8   5        1.82        2.26      2.24 o
  11   8   5       25.16       39.72      3.98 o
  12   8   5        5.04       10.03      3.06 o
  13   8   5        0.19       -1.37      3.36 o
 -14   9   5        0.45        2.27      4.57 o
 -13   9   5        1.26        2.49      3.13 o
 -12   9   5        2.03        1.65      2.93 o
 -11   9   5       11.92       13.73      2.73 o
 -10   9   5       75.41       92.86      5.38 o
  -9   9   5        1.16       -0.87      1.76 o
  -8   9   5        9.39        8.07      2.90 o
  -7   9   5       16.84       16.80      2.12 o
  -6   9   5      134.83      132.77      5.28 o
  -5   9   5      180.27      176.67      4.64 o
  -4   9   5       29.77       31.76      1.74 o
  -3   9   5       38.33       37.03      2.02 o
  -2   9   5       11.56       18.45      1.92 o
  -1   9   5       32.98       32.22      2.87 o
   0   9   5       17.77       18.44      2.07 o
   1   9   5      114.22      100.92      4.12 o
   2   9   5        0.01        0.03      1.17 o
   3   9   5      164.06      155.17      5.61 o
   4   9   5       58.18       56.25      3.62 o
   5   9   5        2.71       -0.06      1.75 o
   6   9   5        4.09        5.92      2.88 o
   7   9   5        0.03       -0.07      1.65 o
   8   9   5        1.07       -1.61      1.61 o
   9   9   5       13.91       19.60      2.39 o
  10   9   5        0.02       -0.43      2.27 o
  11   9   5        0.39        1.00      2.51 o
  12   9   5        0.73        0.23      2.56 o
  13   9   5        1.73        3.18      3.54 o
 -14  10   5       17.47       32.85     12.91 o
 -13  10   5       18.25       13.99      5.05 o
 -12  10   5        2.00       -1.28      3.92 o
 -11  10   5        3.26       -0.59      3.70 o
 -10  10   5        6.97        6.11      2.85 o
  -9  10   5       10.93       11.40      2.20 o
  -8  10   5        9.80       12.04      2.15 o
  -7  10   5       22.40       21.42      2.38 o
  -6  10   5       10.03       12.58      2.29 o
  -5  10   5        0.42       -1.11      1.91 o
  -4  10   5       65.94       65.66      3.03 o
  -3  10   5       45.90       39.58      2.46 o
  -2  10   5      126.59      125.03      4.17 o
  -1  10   5       71.78       54.67      2.89 o
   0  10   5      174.75      161.61      4.59 o
   1  10   5       40.45       38.19      2.44 o
   2  10   5      164.24      156.88      5.38 o
   3  10   5       27.65       25.96      3.51 o
   4  10   5        3.36        1.80      2.26 o
   5  10   5        4.10        8.94      2.81 o
   6  10   5        0.10       -0.82      1.72 o
   7  10   5       14.16        6.38      2.07 o
   8  10   5        4.25        4.07      2.10 o
   9  10   5        7.67       10.02      7.62 o
  10  10   5        0.83        1.04      2.69 o
  11  10   5        3.94        7.59      2.95 o
  12  10   5        4.80        4.47      4.18 o
  13  10   5        0.55        3.50      3.76 o
 -13  11   5        0.00        2.31      4.73 o
 -12  11   5       16.77       15.61      5.22 o
 -11  11   5        0.57        1.02      4.03 o
 -10  11   5        0.76        1.17      2.45 o
  -9  11   5        0.29       -1.42      2.44 o
  -8  11   5        7.43        7.77      2.46 o
  -7  11   5        1.03        1.46      1.98 o
  -6  11   5        6.26        3.45      1.84 o
  -5  11   5       13.63       13.24      2.09 o
  -4  11   5       15.10       20.13      2.16 o
  -3  11   5      174.05      185.04      4.98 o
  -2  11   5        1.98        1.95      1.65 o
  -1  11   5       80.10       89.91      3.72 o
   0  11   5        1.10        0.22      1.97 o
   1  11   5       17.80       19.82      2.79 o
   2  11   5       37.21       20.93      4.23 o
   3  11   5       43.84       32.56      4.24 o
   4  11   5       48.37       37.35      4.17 o
   5  11   5        7.97       11.32      3.20 o
   6  11   5        2.82        6.94      2.26 o
   7  11   5        8.20        7.50      2.13 o
   8  11   5        0.02        2.19      2.84 o
   9  11   5        0.31       -2.11      2.76 o
  10  11   5        0.00       -2.52      2.52 o
  11  11   5        0.94        1.01      2.73 o
  12  11   5        0.25        2.75      3.64 o
 -13  12   5        0.02       -3.05      4.87 o
 -12  12   5        7.16        4.87      4.93 o
 -11  12   5        1.77        3.66      8.16 o
 -10  12   5        0.02        1.84      4.40 o
  -9  12   5       16.13       17.62      3.46 o
  -8  12   5       17.25       14.61      3.21 o
  -7  12   5       12.24       11.44      2.29 o
  -6  12   5        5.41        4.95      1.86 o
  -5  12   5        2.67        4.24      1.81 o
  -4  12   5        2.27        3.94      1.66 o
  -3  12   5       12.80       12.38      2.02 o
  -2  12   5       16.67       14.58      2.87 o
  -1  12   5       21.43       19.29      2.88 o
   0  12   5       36.77       32.87      3.32 o
   1  12   5       15.24       15.07      2.95 o
   2  12   5       56.51       63.99      5.23 o
   3  12   5       84.39       84.03      5.86 o
   4  12   5        8.21        8.38      3.01 o
   5  12   5       51.14       58.86      5.34 o
   6  12   5        3.02        5.27      2.28 o
   7  12   5        1.84        4.71      2.83 o
   8  12   5        0.99        3.71      3.20 o
   9  12   5        1.14       -1.69      5.70 o
  10  12   5        2.71        3.70      3.80 o
  11  12   5        0.19       -0.90      3.43 o
 -12  13   5        3.31        7.59      5.25 o
 -11  13   5        0.04        2.44      4.68 o
 -10  13   5        7.21        8.81      4.87 o
  -9  13   5        0.31        7.41      4.79 o
  -8  13   5        0.03        3.35      2.53 o
  -7  13   5       13.09       17.75      3.06 o
  -6  13   5       10.73       13.47      3.69 o
  -5  13   5        5.47        2.28      1.86 o
  -4  13   5        3.79        2.86      2.26 o
  -3  13   5       12.40       11.96      2.56 o
  -2  13   5        0.72       -2.00      2.00 o
  -1  13   5        8.65        8.55      2.59 o
   0  13   5       16.26       11.12      3.46 o
   1  13   5       28.51       38.44      4.50 o
   2  13   5        1.77        1.24      2.48 o
   3  13   5        0.39       -2.48      2.48 o
   4  13   5        2.66        2.94      2.66 o
   5  13   5       10.23        7.79      3.20 o
   6  13   5        1.52        1.34      3.03 o
   7  13   5        1.51        2.69      2.96 o
   8  13   5        3.07        0.43      3.32 o
   9  13   5        1.27       -0.63      3.29 o
  10  13   5        0.09        6.94      3.60 o
  11  13   5        1.00        3.85      4.03 o
 -11  14   5        1.19        2.93      5.01 o
 -10  14   5        0.68        1.66      4.68 o
  -9  14   5        0.02        3.94      4.90 o
  -8  14   5       50.22       60.63     11.59 o
  -7  14   5        1.66        0.63      3.02 o
  -6  14   5        7.34        7.30      3.11 o
  -5  14   5        3.57        1.48      2.50 o
  -4  14   5       26.18       29.40      3.36 o
  -3  14   5        0.07       -2.22      2.22 o
  -2  14   5       11.27       13.89      3.47 o
  -1  14   5        0.44        2.02      2.35 o
   0  14   5        1.49        1.39      2.37 o
   1  14   5        9.58        7.84      3.31 o
   2  14   5       25.28       24.95      7.53 o
   3  14   5        0.55       -3.22      3.22 o
   4  14   5        7.65        6.79      5.36 o
   5  14   5        9.64        9.26      5.39 o
   6  14   5        1.05       -2.98      2.98 o
   7  14   5        0.81        1.81      3.44 o
   8  14   5        2.80        2.83      6.42 o
   9  14   5        0.03        2.37      3.67 o
  10  14   5        4.54        4.90      7.45 o
 -10  15   5        2.16        1.56      5.11 o
  -9  15   5       12.89       15.52      5.61 o
  -8  15   5        1.02       -0.82      4.31 o
  -7  15   5        3.93        6.19      4.77 o
  -6  15   5        0.28       -5.00      5.00 o
  -5  15   5       22.73       32.23      6.40 o
  -4  15   5        7.78       10.41      3.66 o
  -3  15   5        4.52        6.87      2.88 o
  -2  15   5       11.69       17.00      3.35 o
  -1  15   5       18.51       24.55      3.70 o
   0  15   5        8.85       12.92      3.09 o
   1  15   5       12.85       20.55      6.40 o
   2  15   5       13.58       10.36      5.69 o
   3  15   5       13.83       -0.06      5.06 o
   4  15   5        3.72        2.32      5.36 o
   5  15   5       35.60       48.54      8.96 o
   6  15   5        0.87        3.42      4.33 o
   7  15   5        0.15        9.11     10.29 o
   8  15   5        7.71        8.31      4.31 o
   9  15   5        8.43       11.62      4.55 o
  -9  16   5        3.56        8.79      5.61 o
  -8  16   5        9.83        7.17      5.19 o
  -7  16   5        0.32        7.09      7.33 o
  -6  16   5        3.72        0.84      4.38 o
  -5  16   5        0.36       -1.81      4.10 o
  -4  16   5        4.85       11.49      4.79 o
  -3  16   5        3.12        0.16      4.13 o
  -2  16   5        7.64        9.80      6.02 o
  -1  16   5       45.02       57.78      6.38 o
   0  16   5        1.01       -0.45      5.54 o
   1  16   5       29.77       29.36      8.01 o
   2  16   5        0.26        5.21      5.93 o
   3  16   5       14.23       31.54      8.01 o
   4  16   5        4.21        7.42      6.49 o
   5  16   5       37.16       55.10     10.10 o
   6  16   5       11.56       12.48      4.77 o
   7  16   5        5.45        6.56      4.31 o
   8  16   5        1.29        4.56      4.23 o
  -8  17   5        0.53       -4.75      4.75 o
  -7  17   5        0.00        3.72      5.21 o
  -6  17   5        5.97        7.12      5.23 o
  -5  17   5        0.15       -1.33      4.42 o
  -4  17   5       15.50       28.56     10.47 o
  -3  17   5        6.46        6.47      5.93 o
  -2  17   5        4.11        0.74      5.87 o
   1  17   5       19.66       15.64      7.50 o
   2  17   5        0.04        7.98      6.97 o
   3  17   5       16.04        6.79      6.97 o
   4  17   5        4.66        2.50      7.03 o
   5  17   5        3.11       -0.75      4.08 o
   6  17   5        0.68       -2.02      4.11 o
  -6  18   5        1.76       -4.56      4.56 o
  -5  18   5        3.61        4.98      5.33 o
  -4  18   5        8.53       20.65      5.95 o
  -3  18   5        2.90        6.04      5.26 o
  -2  18   5        0.06       -6.76      6.76 o
  -2  19   5        0.75       -4.44      8.19 o
 -16   0   6        1.71        1.04      5.57 o
 -14   0   6       29.74       27.65      5.03 o
 -12   0   6       21.02       16.66      2.56 o
 -10   0   6       55.32       56.84      3.97 o
  -8   0   6        0.46       -0.74      1.41 o
  -6   0   6        7.80        6.74      1.16 o
  -4   0   6       99.92      109.52      4.76 o
  -2   0   6      165.93      155.65      2.99 o
   0   0   6      351.86      335.32      4.26 o
   2   0   6      111.49      130.18      2.50 o
   4   0   6      282.64      271.48      5.27 o
   6   0   6       67.41       73.44      4.32 o
   8   0   6        0.34       -0.40      2.05 o
  10   0   6       19.74       27.15      3.71 o
  12   0   6        3.73        2.35      3.31 o
  14   0   6        0.04       -1.16      3.99 o
 -16   1   6        1.00       -1.93      3.84 o
 -15   1   6        5.71        5.26      3.48 o
 -14   1   6        0.94        4.73      2.66 o
 -13   1   6        3.38        2.36      1.92 o
 -12   1   6        0.15        0.58      1.39 o
 -11   1   6        6.63        8.83      1.60 o
 -10   1   6       18.19       19.33      1.79 o
  -9   1   6        0.81       -0.17      1.01 o
  -8   1   6       13.69       18.35      1.42 o
  -7   1   6        2.26        2.31      0.80 o
  -6   1   6        2.50        2.45      0.75 o
  -5   1   6      122.35      120.51      2.27 o
  -4   1   6      132.71      140.94      2.34 o
  -3   1   6       53.40       60.64      1.71 o
  -2   1   6       91.23       89.06      1.31 o
  -1   1   6      458.31      459.83      5.35 o
   0   1   6      188.89      233.28      3.12 o
   1   1   6       50.71       55.48      1.06 o
   2   1   6      333.79      343.75      3.93 o
   3   1   6      700.60      699.04      6.68 o
   4   1   6        4.24        3.57      0.52 o
   5   1   6        2.27        1.52      0.56 o
   6   1   6        5.57        5.15      1.09 o
   7   1   6       38.74       41.76      2.03 o
   8   1   6       48.10       40.08      2.53 o
   9   1   6       38.47       33.93      2.89 o
  10   1   6        3.31        2.67      1.65 o
  11   1   6        4.27        3.18      1.98 o
  12   1   6        3.10        1.49      2.03 o
  13   1   6        1.64        1.25      2.77 o
  14   1   6        0.84       -2.67      2.67 o
 -16   2   6        3.24        4.20      4.32 o
 -15   2   6        1.61       -2.49      2.49 o
 -14   2   6        2.58        2.90      2.77 o
 -13   2   6        5.18        4.86      2.65 o
 -12   2   6        0.55        0.11      1.36 o
 -11   2   6       22.91       18.90      1.89 o
 -10   2   6       45.18       43.97      2.76 o
  -9   2   6        0.04       -0.63      0.99 o
  -8   2   6       62.29       56.17      2.04 o
  -7   2   6      183.45      199.97      5.18 o
  -6   2   6      269.71      269.06      3.93 o
  -5   2   6      283.82      266.20      3.75 o
  -4   2   6        0.19       -0.08      0.53 o
  -3   2   6     1272.83     1338.02     13.97 o
  -2   2   6      185.69      211.99      2.90 o
  -1   2   6      154.17      186.17      2.19 o
   0   2   6      397.09      391.71      3.75 o
   1   2   6      131.56      128.12      1.59 o
   2   2   6      511.66      569.14      6.36 o
   3   2   6      151.69      134.16      2.25 o
   4   2   6       21.25       19.86      1.11 o
   5   2   6       53.98       47.34      1.44 o
   6   2   6        2.19        1.08      0.89 o
   7   2   6       68.09       64.96      3.11 o
   8   2   6        4.13        3.21      1.43 o
   9   2   6       17.96       19.41      2.33 o
  10   2   6        0.39        0.21      1.52 o
  11   2   6        0.00        0.09      1.72 o
  12   2   6        1.38       -1.13      1.95 o
  13   2   6        2.74        2.60      3.04 o
  14   2   6        0.15        2.69      3.27 o
 -16   3   6        0.20        2.10      4.22 o
 -15   3   6        4.62        1.20      2.85 o
 -14   3   6        0.09       -1.72      2.42 o
 -13   3   6       27.79       27.79      3.06 o
 -12   3   6        1.09       -0.56      1.36 o
 -11   3   6       25.38       30.43      2.20 o
 -10   3   6        0.02       -1.14      1.14 o
  -9   3   6       55.64       59.32      2.64 o
  -8   3   6       37.83       33.90      1.72 o
  -7   3   6      131.67      123.63      3.01 o
  -6   3   6        0.61       -0.64      0.70 o
  -5   3   6       14.50       13.90      1.00 o
  -4   3   6       35.64       40.88      1.36 o
  -3   3   6       22.76       22.93      0.87 o
  -2   3   6      285.22      283.10      3.45 o
  -1   3   6     1263.38     1390.33     12.07 o
   0   3   6      169.38      171.34      1.95 o
   1   3   6      139.32      178.14      2.39 o
   2   3   6       70.79       81.97      1.75 o
   3   3   6       89.92       81.96      1.94 o
   4   3   6       99.67       98.62      1.73 o
   5   3   6       69.29       65.27      1.68 o
   6   3   6        1.14        2.38      1.14 o
   7   3   6      185.76      171.76      4.64 o
   8   3   6        3.26        3.07      1.46 o
   9   3   6        4.03        4.32      1.70 o
  10   3   6        3.41        2.33      1.62 o
  11   3   6        1.58        0.69      1.84 o
  12   3   6       29.51       27.12      3.13 o
  13   3   6        0.01        0.19      2.86 o
  14   3   6        2.28        0.31      3.23 o
 -16   4   6        0.05       -0.11      4.03 o
 -15   4   6        3.14        5.97      4.08 o
 -14   4   6        4.74        5.03      2.85 o
 -13   4   6       26.11       26.00      3.11 o
 -12   4   6        0.33        0.70      1.34 o
 -11   4   6      174.05      167.05      3.99 o
 -10   4   6       86.56       96.24      3.18 o
  -9   4   6       21.53       20.55      1.74 o
  -8   4   6        0.08        1.44      0.96 o
  -7   4   6       36.26       36.35      1.73 o
  -6   4   6       29.35       28.51      1.47 o
  -5   4   6      693.26      723.16      8.05 o
  -4   4   6      282.00      286.38      3.86 o
  -3   4   6      136.84      128.73      2.39 o
  -2   4   6      315.10      335.32      3.61 o
  -1   4   6      273.33      269.39      3.57 o
   0   4   6      201.92      206.46      3.38 o
   1   4   6       39.00       48.80      1.19 o
   2   4   6     1092.56     1054.22     12.75 o
   3   4   6      198.86      200.14      3.67 o
   4   4   6      126.45      122.28      2.54 o
   5   4   6      147.20      150.35      2.74 o
   6   4   6        0.01       -0.79      0.79 o
   7   4   6       72.83       74.64      2.08 o
   8   4   6       31.34       32.40      3.00 o
   9   4   6        1.27        1.12      1.57 o
  10   4   6        5.51        2.74      1.91 o
  11   4   6       11.52       16.25      2.69 o
  12   4   6        7.57       12.55      2.67 o
  13   4   6        0.05       -2.65      2.65 o
  14   4   6        0.14       -1.27      3.37 o
 -15   5   6        3.06        5.50      4.05 o
 -14   5   6        0.28        0.63      4.33 o
 -13   5   6        2.33        5.55      3.15 o
 -12   5   6       25.62       29.69      2.58 o
 -11   5   6       26.30       24.90      1.97 o
 -10   5   6       77.44       69.28      2.82 o
  -9   5   6        2.02        2.97      1.18 o
  -8   5   6       89.76       84.77      2.66 o
  -7   5   6        2.55       -0.12      0.83 o
  -6   5   6       46.66       44.78      1.57 o
  -5   5   6      115.55      126.38      2.45 o
  -4   5   6        0.11       -0.53      0.53 o
  -3   5   6       63.06       67.43      1.46 o
  -2   5   6      131.77      128.12      2.24 o
  -1   5   6       16.01       24.70      1.08 o
   0   5   6       57.92       56.06      1.57 o
   1   5   6      170.02      153.45      2.64 o
   2   5   6       67.86       60.72      2.00 o
   3   5   6      161.32      145.66      3.20 o
   4   5   6     2801.83     2649.83     30.02 o
   5   5   6       14.82       15.73      1.11 o
   6   5   6      394.94      369.35      7.74 o
   7   5   6       11.61       16.42      1.62 o
   8   5   6       44.28       49.67      2.43 o
   9   5   6        8.44        7.07      1.38 o
  10   5   6        5.89        2.12      1.89 o
  11   5   6        5.69        6.31      2.19 o
  12   5   6       13.84       15.94      2.85 o
  13   5   6        0.06       -1.45      2.90 o
  14   5   6        7.91       11.65      4.05 o
 -15   6   6       12.92       14.81      4.23 o
 -14   6   6        1.42        7.49      3.51 o
 -13   6   6      121.77      142.14      8.62 o
 -12   6   6       38.01       44.62      4.07 o
 -11   6   6        1.70        1.92      1.34 o
 -10   6   6        3.58        3.75      1.31 o
  -9   6   6      211.18      213.38      4.23 o
  -8   6   6       16.80       17.13      1.46 o
  -7   6   6       73.15       68.82      2.04 o
  -6   6   6      306.28      293.90      4.24 o
  -5   6   6       50.79       46.57      1.45 o
  -4   6   6       59.37       57.95      1.90 o
  -3   6   6      280.11      289.99      4.70 o
  -2   6   6      340.00      338.57      4.67 o
  -1   6   6      170.00      161.41      2.95 o
   0   6   6        0.03        0.72      0.66 o
   1   6   6       25.93       21.54      1.08 o
   2   6   6       10.90       13.65      0.95 o
   3   6   6      115.96      111.46      2.44 o
   4   6   6      187.35      186.81      3.04 o
   5   6   6      121.78      119.25      3.08 o
   6   6   6       43.71       47.02      2.64 o
   7   6   6       78.82       85.41      3.17 o
   8   6   6       37.13       36.33      4.44 o
   9   6   6        0.07        0.49      1.32 o
  10   6   6        2.03       -1.49      1.93 o
  11   6   6        1.56        0.47      2.21 o
  12   6   6        9.74       13.16      3.02 o
  13   6   6        2.57        6.58      3.41 o
  14   6   6        0.27        5.46      3.69 o
 -15   7   6        6.91       -2.03      7.68 o
 -14   7   6        0.22       -2.05      3.33 o
 -13   7   6        4.04        4.88      3.32 o
 -12   7   6        4.73        3.35      2.96 o
 -11   7   6       11.69       11.59      2.22 o
 -10   7   6       96.97       99.56      3.42 o
  -9   7   6       13.50       16.65      1.81 o
  -8   7   6       88.00       90.13      2.66 o
  -7   7   6      111.24      108.13      2.73 o
  -6   7   6      307.15      302.60      4.38 o
  -5   7   6      832.44      821.02     10.48 o
  -4   7   6       16.42       16.30      1.19 o
  -3   7   6       27.44       24.32      1.41 o
  -2   7   6      129.28      132.41      3.61 o
  -1   7   6       23.28       25.67      1.33 o
   0   7   6       77.60       76.66      2.25 o
   1   7   6       26.45       29.36      1.15 o
   2   7   6       57.77       55.46      1.95 o
   3   7   6       31.60       30.78      1.44 o
   4   7   6      130.42      118.01      4.12 o
   5   7   6       38.51       38.39      2.16 o
   6   7   6       23.83       22.38      1.94 o
   7   7   6        0.02       -0.93      1.35 o
   8   7   6        0.13        0.36      1.40 o
   9   7   6       14.96       17.83      2.06 o
  10   7   6        0.35        2.66      1.68 o
  11   7   6        4.39        4.37      2.52 o
  12   7   6       11.10       13.92      3.16 o
  13   7   6        1.71        1.75      8.03 o
 -15   8   6        0.32       -0.67      4.83 o
 -14   8   6        0.54        2.11      4.48 o
 -13   8   6        0.30        1.69      4.87 o
 -12   8   6        3.70        2.09      3.09 o
 -11   8   6        8.08       13.32      3.13 o
 -10   8   6        0.22       -0.62      1.60 o
  -9   8   6        8.18        8.19      2.35 o
  -8   8   6      108.36       98.16      3.53 o
  -7   8   6       32.96       34.70      2.33 o
  -6   8   6       21.12       20.88      1.94 o
  -5   8   6      126.41      131.20      3.18 o
  -4   8   6      124.44      132.21      2.94 o
  -3   8   6       42.50       39.89      2.26 o
  -2   8   6       54.05       54.64      2.59 o
  -1   8   6        0.15        0.53      0.99 o
   0   8   6       33.45       43.27      2.00 o
   1   8   6       73.72       68.07      2.13 o
   2   8   6        0.29       -0.56      1.04 o
   3   8   6        1.73        4.34      1.32 o
   4   8   6        7.43        1.08      1.67 o
   5   8   6       20.39       18.38      1.84 o
   6   8   6        4.06        2.41      1.46 o
   7   8   6       11.11       12.43      1.81 o
   8   8   6        0.14       -0.55      1.42 o
   9   8   6        2.90        1.99      2.42 o
  10   8   6        1.92        6.48      1.80 o
  11   8   6        4.77        3.96      2.61 o
  12   8   6        0.63       -0.75      2.58 o
  13   8   6        1.00       -0.39      3.03 o
 -14   9   6        0.07       -0.85      8.89 o
 -13   9   6        1.71        6.68      4.62 o
 -12   9   6        0.34        3.23      4.33 o
 -11   9   6        1.45       -1.65      3.36 o
 -10   9   6       14.65       11.38      3.42 o
  -9   9   6        4.41        1.30      1.81 o
  -8   9   6        5.50        8.14      2.23 o
  -7   9   6       58.29       56.52      4.93 o
  -6   9   6       50.48       43.45      3.11 o
  -5   9   6        4.19        4.32      1.54 o
  -4   9   6       82.34       75.27      3.11 o
  -3   9   6        6.83        8.67      1.83 o
  -2   9   6        2.74        1.56      1.26 o
  -1   9   6        5.62        4.81      1.37 o
   0   9   6       38.43       32.01      2.15 o
   1   9   6        1.63       -0.11      0.75 o
   2   9   6        0.20       -1.04      1.04 o
   3   9   6       67.60       63.82      5.65 o
   4   9   6      112.09      111.04      5.08 o
   5   9   6        0.98        0.54      2.14 o
   6   9   6        2.45        0.34      1.51 o
   7   9   6        2.54        1.00      1.79 o
   8   9   6       10.83       15.12      2.08 o
   9   9   6        1.52        2.04      2.00 o
  10   9   6        0.25       -1.94      2.51 o
  11   9   6        0.10        2.01      3.40 o
  12   9   6        1.99       -4.39      4.39 o
 -14  10   6        1.53        2.72      5.46 o
 -13  10   6        6.54        7.47      5.12 o
 -12  10   6        0.01       -3.88      3.88 o
 -11  10   6        2.41       -3.31      3.50 o
 -10  10   6       17.52       19.91      3.51 o
  -9  10   6        1.06       -1.10      2.01 o
  -8  10   6       24.95       25.28      2.99 o
  -7  10   6        2.39        2.26      1.95 o
  -6  10   6        6.91        3.30      1.71 o
  -5  10   6       12.70        8.94      2.40 o
  -4  10   6       11.73       13.01      2.08 o
  -3  10   6      162.25      160.93      5.05 o
  -2  10   6       25.44       28.45      2.19 o
  -1  10   6      315.91      294.29      6.67 o
   0  10   6       17.35       25.57      2.74 o
   1  10   6        0.89       -0.03      2.38 o
   2  10   6      206.08      205.84      6.25 o
   3  10   6       22.11       21.35      2.99 o
   4  10   6        0.00       -0.49      1.56 o
   5  10   6        1.17        1.31      1.49 o
   6  10   6        3.17        2.07      1.53 o
   7  10   6        1.13        0.94      1.48 o
   8  10   6        0.00       -1.32      2.24 o
   9  10   6        9.50       11.39      2.71 o
  10  10   6        0.44       -2.15      2.46 o
  11  10   6        0.27       -1.49      2.47 o
  12  10   6        0.80       -0.49      3.44 o
 -13  11   6        0.55       -6.90      7.04 o
 -12  11   6        0.12       -3.55      4.28 o
 -11  11   6        4.90        9.74      4.53 o
 -10  11   6        4.81       -0.16      4.03 o
  -9  11   6       10.13       14.52      3.48 o
  -8  11   6        0.55       -1.56      2.11 o
  -7  11   6       12.69       16.41      2.32 o
  -6  11   6        4.35        3.11      2.15 o
  -5  11   6        5.71        2.83      1.71 o
  -4  11   6       16.26       22.04      2.36 o
  -3  11   6       17.34       21.26      2.66 o
  -2  11   6       22.04       22.84      2.67 o
  -1  11   6       67.53       57.53      3.91 o
   0  11   6      173.74      141.72      5.51 o
   1  11   6       32.78       22.01      2.89 o
   2  11   6        5.54        7.51      2.14 o
   3  11   6       64.24       64.38      5.11 o
   4  11   6        5.49        9.72      3.63 o
   5  11   6        4.48        0.01      2.15 o
   6  11   6       11.19       14.39      2.92 o
   7  11   6        0.20       -0.73      1.76 o
   8  11   6        1.09        4.85      2.86 o
   9  11   6        0.95        0.33      4.07 o
  10  11   6        5.60       -1.09      3.11 o
  11  11   6        0.85        0.90      4.26 o
 -12  12   6        4.76        5.43     10.22 o
 -11  12   6        0.87        1.46      4.36 o
 -10  12   6        0.95        5.25      4.35 o
  -9  12   6        9.70        9.64      5.18 o
  -8  12   6        0.07       -1.81      1.81 o
  -7  12   6        4.33        5.98      2.11 o
  -6  12   6       27.15       28.68      2.81 o
  -5  12   6        1.35       -1.76      1.94 o
  -4  12   6       20.99       22.59      3.12 o
  -3  12   6        0.38        0.74      1.80 o
  -2  12   6       25.13       21.45      2.80 o
  -1  12   6        3.13        2.35      2.21 o
   0  12   6       18.44       17.13      2.84 o
   1  12   6       46.95       49.53      3.72 o
   2  12   6        5.23        0.33      2.43 o
   3  12   6        2.89        1.46      2.60 o
   4  12   6        4.36        2.91      2.53 o
   5  12   6        2.56        1.63      3.02 o
   6  12   6       19.56       19.52      3.64 o
   7  12   6        1.39       -2.59      2.59 o
   8  12   6        1.51        1.38      2.89 o
   9  12   6        0.46        3.38      4.88 o
  10  12   6        0.34        2.00      3.20 o
  11  12   6        1.86        2.85      4.59 o
 -12  13   6        2.31       -1.83      4.85 o
 -11  13   6        0.60       -0.11      4.88 o
 -10  13   6        3.74        4.09      4.72 o
  -9  13   6       18.37       16.00      5.19 o
  -8  13   6        0.41        8.14      4.50 o
  -7  13   6        0.00       -2.57      2.57 o
  -6  13   6       21.79       25.67      6.82 o
  -5  13   6        0.31       -2.62      2.62 o
  -4  13   6       13.35       14.43      2.79 o
  -3  13   6        9.30        8.11      2.45 o
  -2  13   6        0.09       -0.79      2.00 o
  -1  13   6        4.03        1.85      2.27 o
   0  13   6        1.59        0.77      2.16 o
   1  13   6       24.78       24.49      3.21 o
   2  13   6        1.92        0.69      2.46 o
   3  13   6        0.40       -0.98      2.46 o
   4  13   6       20.88       33.59      7.09 o
   5  13   6        0.88       -4.35      4.35 o
   6  13   6        3.01        4.09      3.02 o
   7  13   6        2.31        1.78      2.89 o
   8  13   6        0.88        1.71      5.82 o
   9  13   6        0.69       -4.09      4.09 o
  10  13   6        0.76        0.73      3.62 o
 -11  14   6        0.83       -5.32      5.32 o
 -10  14   6        0.12       -3.89      4.53 o
  -9  14   6        0.85        2.89      5.20 o
  -8  14   6        2.07        4.08      4.56 o
  -7  14   6       82.71       88.89      7.97 o
  -6  14   6        0.35       -3.60      3.60 o
  -5  14   6       19.88       24.22      4.15 o
  -4  14   6       27.05       22.56      3.29 o
  -3  14   6        0.15       -2.64      2.64 o
  -2  14   6       16.63       19.37      3.06 o
  -1  14   6       26.01       28.82      4.51 o
   0  14   6       12.51       10.95      5.16 o
   1  14   6        6.09        5.45      3.35 o
   2  14   6        2.99        3.22      5.06 o
   3  14   6       11.31        9.14      5.63 o
   4  14   6        1.20       -4.23      4.23 o
   5  14   6        5.92        1.91      5.54 o
   6  14   6        6.64        6.42      3.68 o
   7  14   6        5.32       11.73      3.96 o
   8  14   6        0.67        1.93      3.38 o
   9  14   6        0.99        5.79      3.65 o
 -10  15   6        0.06       -4.07      5.01 o
  -9  15   6       18.22        8.72      5.37 o
  -8  15   6        2.83        6.06      5.02 o
  -7  15   6        6.21       10.97      4.95 o
  -6  15   6        2.61       -2.97      3.97 o
  -5  15   6        1.18        6.03      4.41 o
  -4  15   6       24.31       26.03      4.30 o
  -3  15   6        6.56        3.90      3.41 o
  -2  15   6       31.74       34.83      4.47 o
  -1  15   6        0.38        6.51      3.73 o
   0  15   6       13.66       22.95      8.35 o
   1  15   6       21.69       16.47      6.52 o
   2  15   6        3.74       10.93      5.63 o
   3  15   6        0.51       -1.25      5.06 o
   4  15   6        0.09       -4.91      4.91 o
   5  15   6       18.58       16.80      7.27 o
   6  15   6        1.88       -1.81      3.56 o
   7  15   6        9.51       16.71      4.50 o
   8  15   6        1.46        4.98      3.87 o
  -9  16   6        2.08        3.32      5.19 o
  -8  16   6        4.85       11.55      5.76 o
  -7  16   6        0.81        4.67      4.84 o
  -6  16   6        1.55       -5.00      5.00 o
  -5  16   6       29.34       23.98      8.62 o
  -4  16   6        2.63       -0.10      4.36 o
  -3  16   6        1.77       -4.44      4.44 o
  -2  16   6        4.01        2.90      3.28 o
  -1  16   6        0.06        0.82      5.14 o
   0  16   6       13.07       14.21      7.00 o
   1  16   6       14.67       19.09      7.42 o
   2  16   6       80.27      101.59     11.82 o
   3  16   6        1.27        3.10      6.55 o
   4  16   6       10.64       16.77      7.86 o
   5  16   6        6.44        1.03      4.59 o
   6  16   6       11.92        3.96      4.30 o
   7  16   6        0.01        6.24      4.11 o
  -7  17   6        5.91       11.10      5.73 o
  -6  17   6        0.39        2.09      6.88 o
  -5  17   6        4.39        6.05      4.71 o
  -4  17   6        0.00        1.91      4.60 o
  -3  17   6        2.11       -4.11      4.11 o
  -2  17   6        0.00       -0.27      4.16 o
  -1  17   6        0.34        4.05      5.45 o
   0  17   6       55.83       53.85     10.04 o
   1  17   6        2.94        0.74      6.67 o
   2  17   6        0.16       -1.13      6.64 o
   3  17   6       30.86       32.10      8.43 o
   4  17   6       25.58       41.96      9.71 o
   5  17   6       17.70       17.90      5.24 o
  -5  18   6        0.39        0.01      4.76 o
  -4  18   6        9.32        8.67      5.45 o
  -3  18   6        1.39        0.82      9.35 o
  -2  18   6        1.68       -3.36      4.52 o
   3  18   6        1.57        4.38      7.48 o
 -15   0   7        0.17       -2.27      8.04 o
 -13   0   7        5.32        0.94      2.37 o
 -11   0   7        0.15       -0.49      1.68 o
  -9   0   7       28.04       29.63      2.57 o
  -7   0   7        1.14        5.11      1.26 o
  -5   0   7       49.02       57.88      2.22 o
  -3   0   7     1549.15     1528.42     18.09 o
  -1   0   7      491.10      544.35     10.37 o
   1   0   7      334.82      336.71      5.80 o
   3   0   7        2.73        3.85      0.77 o
   5   0   7      111.27      103.74      3.92 o
   7   0   7      211.23      209.83      7.49 o
   9   0   7       69.71       62.42      4.67 o
  11   0   7        9.29        3.88      2.70 o
  13   0   7        0.00        1.01      3.90 o
 -16   1   7        0.36       -3.68      3.90 o
 -15   1   7        0.01       -1.22      2.87 o
 -14   1   7        1.28       -1.33      2.44 o
 -13   1   7        0.07       -0.24      1.58 o
 -12   1   7       14.37       18.02      1.89 o
 -11   1   7        0.21       -0.48      1.28 o
 -10   1   7       41.76       40.04      2.29 o
  -9   1   7        0.00        0.39      1.05 o
  -8   1   7      210.37      183.49      3.69 o
  -7   1   7      197.85      193.04      3.47 o
  -6   1   7        6.70        5.36      0.91 o
  -5   1   7        8.46        9.10      0.85 o
  -4   1   7       58.24       57.01      1.48 o
  -3   1   7       35.96       38.35      1.09 o
  -2   1   7      237.92      260.22      3.37 o
  -1   1   7       34.32       37.64      1.06 o
   0   1   7      354.78      371.51      4.80 o
   1   1   7       31.78       28.64      0.81 o
   2   1   7       79.72       77.68      1.49 o
   3   1   7       66.02       72.83      1.81 o
   4   1   7       16.90       18.11      1.29 o
   5   1   7       22.86       20.93      1.51 o
   6   1   7       20.08       17.15      1.46 o
   7   1   7       43.72       40.33      2.41 o
   8   1   7       30.47       28.45      2.94 o
   9   1   7        4.49        3.79      1.59 o
  10   1   7        4.30        4.81      1.96 o
  11   1   7        0.13        0.31      1.94 o
  12   1   7        2.27        1.91      2.00 o
  13   1   7        0.28       -1.94      4.47 o
  14   1   7        0.31        0.52      3.24 o
 -16   2   7        0.11       -3.69      3.69 o
 -15   2   7        1.07        2.68      3.24 o
 -14   2   7        0.97       -2.19      2.56 o
 -13   2   7        8.97        6.41      2.30 o
 -12   2   7       26.24       25.60      2.29 o
 -11   2   7       26.34       22.67      2.05 o
 -10   2   7       87.64       86.52      3.07 o
  -9   2   7        2.85        0.23      1.24 o
  -8   2   7        2.28        1.78      1.00 o
  -7   2   7      257.07      257.23      4.08 o
  -6   2   7       12.67       11.76      1.09 o
  -5   2   7      159.76      169.24      2.88 o
  -4   2   7       11.83       11.02      0.98 o
  -3   2   7      582.88      588.22      5.73 o
  -2   2   7      158.01      171.84      3.22 o
  -1   2   7       68.68       73.25      1.46 o
   0   2   7      488.91      493.31      4.60 o
   1   2   7      147.26      145.18      3.20 o
   2   2   7       42.29       44.93      1.63 o
   3   2   7      139.45      141.90      3.51 o
   4   2   7      147.26      157.68      2.47 o
   5   2   7      165.64      150.37      3.13 o
   6   2   7        4.69        7.62      1.33 o
   7   2   7       11.86        9.14      1.86 o
   8   2   7        5.62        4.59      1.52 o
   9   2   7       15.21       16.72      2.37 o
  10   2   7        0.14       -0.51      1.52 o
  11   2   7        3.76        1.73      1.92 o
  12   2   7        0.14       -1.71      1.85 o
  13   2   7        2.34        0.17      2.98 o
  14   2   7        0.92        2.72      3.17 o
 -16   3   7        1.48        1.43      4.26 o
 -15   3   7        0.26       -3.18      3.18 o
 -14   3   7        2.05        5.44      2.84 o
 -13   3   7        0.06       -1.72      2.48 o
 -12   3   7        8.63        6.27      1.65 o
 -11   3   7       18.45       19.52      2.19 o
 -10   3   7       39.44       39.63      2.31 o
  -9   3   7        0.07        0.76      1.11 o
  -8   3   7        0.10       -0.91      0.91 o
  -7   3   7      207.58      209.19      3.87 o
  -6   3   7      227.64      225.26      3.63 o
  -5   3   7      263.50      259.76      3.79 o
  -4   3   7        3.91        1.95      0.65 o
  -3   3   7      183.99      184.80      2.85 o
  -2   3   7       19.95       26.69      1.03 o
  -1   3   7        2.26        1.04      0.48 o
   0   3   7       99.21       96.86      1.66 o
   1   3   7       30.57       28.85      0.95 o
   2   3   7       65.49       69.41      1.33 o
   3   3   7        4.43        6.71      1.22 o
   4   3   7      124.80      124.06      3.34 o
   5   3   7        0.83        2.13      0.70 o
   6   3   7       11.59        9.76      1.62 o
   7   3   7       24.20       22.82      2.00 o
   8   3   7       15.53       10.64      1.82 o
   9   3   7       49.27       44.73      2.96 o
  10   3   7       11.07       10.26      2.16 o
  11   3   7        1.42       -0.18      1.87 o
  12   3   7        4.68        9.04      2.74 o
  13   3   7        1.43       -2.78      2.78 o
  14   3   7        0.00       -3.15      3.15 o
 -15   4   7        5.25        6.89      3.70 o
 -14   4   7        2.30        7.12      3.53 o
 -13   4   7        9.68       14.24      3.19 o
 -12   4   7       24.78       24.39      2.25 o
 -11   4   7       40.88       44.31      2.58 o
 -10   4   7        1.07        0.37      1.46 o
  -9   4   7       10.35       10.77      1.54 o
  -8   4   7        1.64        1.26      1.12 o
  -7   4   7      231.88      219.45      4.02 o
  -6   4   7       94.42       87.38      2.23 o
  -5   4   7       18.35       20.95      1.20 o
  -4   4   7      172.09      177.73      2.85 o
  -3   4   7      182.38      190.80      2.88 o
  -2   4   7      132.84      140.40      2.40 o
  -1   4   7       39.24       30.91      1.12 o
   0   4   7        8.57        8.68      0.66 o
   1   4   7      286.57      264.12      3.88 o
   2   4   7       22.58       21.06      1.51 o
   3   4   7      258.85      264.84      4.48 o
   4   4   7       19.27       19.20      1.11 o
   5   4   7        6.44        6.39      1.44 o
   6   4   7       11.49       10.73      1.61 o
   7   4   7       74.20       69.29      5.01 o
   8   4   7        0.01       -1.38      1.38 o
   9   4   7        0.16       -0.18      1.50 o
  10   4   7       26.91       29.67      2.83 o
  11   4   7        3.01        6.81      2.23 o
  12   4   7       25.94       29.44      3.97 o
  13   4   7        4.91        9.65      3.55 o
 -15   5   7       30.63       31.45      6.55 o
 -14   5   7        3.74        6.11      3.45 o
 -13   5   7       95.51       94.08      6.13 o
 -12   5   7        0.95       -1.38      2.63 o
 -11   5   7       29.08       34.51      2.41 o
 -10   5   7        8.40        6.77      1.47 o
  -9   5   7        1.57        1.35      1.13 o
  -8   5   7       45.66       48.22      2.05 o
  -7   5   7        4.99        3.67      1.22 o
  -6   5   7       35.53       32.33      1.65 o
  -5   5   7      544.12      531.07      6.47 o
  -4   5   7       35.62       33.43      1.26 o
  -3   5   7       64.35       64.05      2.02 o
  -2   5   7        0.29        0.16      0.67 o
  -1   5   7        7.95       12.17      0.91 o
   0   5   7       18.39       22.18      0.98 o
   1   5   7      863.01      837.21      9.79 o
   2   5   7      643.02      622.44      9.02 o
   3   5   7       34.93       35.56      1.74 o
   4   5   7       56.96       69.74      2.55 o
   5   5   7       87.63       90.21      2.36 o
   6   5   7       77.08       69.88      2.43 o
   7   5   7       12.62       12.39      1.89 o
   8   5   7       19.35       17.02      2.27 o
   9   5   7        3.30        4.18      1.86 o
  10   5   7        0.00       -0.17      1.78 o
  11   5   7        2.20        0.38      2.31 o
  12   5   7        0.75        2.88      2.81 o
  13   5   7        5.11        4.73      3.38 o
 -15   6   7        0.00       -2.47      4.41 o
 -14   6   7        0.00       -3.65      4.04 o
 -13   6   7        0.53        1.59      4.93 o
 -12   6   7       34.03       35.56      3.87 o
 -11   6   7       30.13       32.49      2.47 o
 -10   6   7       14.92       14.16      1.89 o
  -9   6   7        2.70        2.98      1.62 o
  -8   6   7       86.87       88.66      2.80 o
  -7   6   7       58.50       59.65      2.34 o
  -6   6   7      588.50      585.14      7.51 o
  -5   6   7       23.08       24.37      1.67 o
  -4   6   7      299.81      284.83      3.80 o
  -3   6   7      186.60      172.43      3.49 o
  -2   6   7       36.76       41.56      1.98 o
  -1   6   7        7.82        6.82      0.92 o
   0   6   7      439.00      442.66      5.86 o
   1   6   7        2.76        1.74      0.69 o
   2   6   7      134.15      129.17      2.35 o
   3   6   7       70.71       67.17      2.40 o
   4   6   7     2084.84     2019.33     25.74 o
   5   6   7        0.10       -1.06      1.06 o
   6   6   7       37.65       41.57      3.22 o
   7   6   7       58.36       55.85      4.06 o
   8   6   7       17.47       20.21      2.70 o
   9   6   7        2.19        2.16      1.82 o
  10   6   7        6.93        8.84      2.36 o
  11   6   7        0.58       -2.02      2.33 o
  12   6   7        2.19        2.15      2.41 o
  13   6   7        4.83        5.02      3.58 o
 -15   7   7        0.25       -4.21      4.21 o
 -14   7   7        0.53       -1.00      8.68 o
 -13   7   7       34.25       31.48      5.81 o
 -12   7   7        0.50        1.96      3.28 o
 -11   7   7       43.28       46.97      5.87 o
 -10   7   7       15.76       17.71      2.02 o
  -9   7   7       22.66       20.51      1.94 o
  -8   7   7       28.02       23.95      2.07 o
  -7   7   7       28.74       30.89      2.01 o
  -6   7   7       60.37       51.66      2.52 o
  -5   7   7        2.68        3.52      1.10 o
  -4   7   7      358.20      329.79      5.96 o
  -3   7   7      352.76      338.65      5.46 o
  -2   7   7       10.64       12.42      1.35 o
  -1   7   7        6.42        4.00      1.09 o
   0   7   7       36.83       42.48      1.81 o
   1   7   7      231.53      207.52      4.04 o
   2   7   7      389.89      381.31      5.57 o
   3   7   7       53.08       46.37      2.87 o
   4   7   7       18.89       16.95      1.68 o
   5   7   7        2.28        1.71      1.18 o
   6   7   7      312.52      319.98      6.54 o
   7   7   7       25.61       33.57      2.80 o
   8   7   7        4.65       10.66      3.00 o
   9   7   7        6.47        3.80      3.21 o
  10   7   7        3.11        5.81      2.44 o
  11   7   7        0.25        2.46      2.41 o
  12   7   7        1.30       -1.60      2.81 o
  13   7   7        1.02        3.85      3.22 o
 -14   8   7        5.06        3.93      4.72 o
 -13   8   7        8.68        8.71      4.82 o
 -12   8   7        0.00       -0.85      5.23 o
 -11   8   7       10.16        5.52      2.68 o
 -10   8   7        4.71       -1.02      1.84 o
  -9   8   7        7.46        8.39      2.11 o
  -8   8   7        9.67        8.12      2.04 o
  -7   8   7       26.84       29.61      2.54 o
  -6   8   7       55.58       65.02      3.52 o
  -5   8   7       87.00       81.07      3.02 o
  -4   8   7       50.44       48.09      2.39 o
  -3   8   7      154.02      136.75      3.88 o
  -2   8   7        1.09        0.80      1.21 o
  -1   8   7      307.60      271.95      4.98 o
   0   8   7        7.53        6.51      1.44 o
   1   8   7       69.57       64.67      3.86 o
   2   8   7        0.01       -0.93      0.93 o
   3   8   7        0.80        0.06      1.13 o
   4   8   7       12.18       15.74      2.14 o
   5   8   7        3.55        3.44      1.84 o
   6   8   7       23.13       21.72      2.72 o
   7   8   7        0.28       -0.07      1.35 o
   8   8   7        2.20        0.45      1.50 o
   9   8   7       18.78       28.19      4.11 o
  10   8   7       13.04       16.52      2.90 o
  11   8   7       10.42       10.03      2.81 o
  12   8   7        2.68        2.82      3.23 o
 -14   9   7        1.10        8.18      5.24 o
 -13   9   7        2.04        1.28      4.45 o
 -12   9   7        4.05       -3.74      3.74 o
 -11   9   7        2.39        6.13      3.53 o
 -10   9   7        0.28        3.02      2.44 o
  -9   9   7        0.00       -1.75      1.75 o
  -8   9   7        0.08       -1.77      1.77 o
  -7   9   7        3.81        4.47      1.79 o
  -6   9   7        3.30        2.00      1.59 o
  -5   9   7       40.72       35.57      2.53 o
  -4   9   7        0.21       -1.20      1.20 o
  -3   9   7        8.91       14.64      1.79 o
  -2   9   7        0.72       -1.22      1.22 o
  -1   9   7       18.17       16.76      2.14 o
   0   9   7        6.33        5.83      1.69 o
   1   9   7        0.35        0.08      1.59 o
   2   9   7       43.91       42.94      3.20 o
   3   9   7        0.09       -0.88      1.32 o
   4   9   7       22.27       22.09      2.38 o
   5   9   7        0.43        0.33      1.27 o
   6   9   7        1.20        0.42      1.33 o
   7   9   7       55.42       64.51      3.13 o
   8   9   7        0.00       -1.45      1.45 o
   9   9   7       12.98       15.99      2.12 o
  10   9   7        2.98        1.01      2.68 o
  11   9   7        0.01       -2.10      2.30 o
  12   9   7        0.38       -3.11      3.15 o
 -13  10   7        0.59       -0.65      7.98 o
 -12  10   7        4.72        7.81     12.55 o
 -11  10   7        0.02       -3.58      3.58 o
 -10  10   7       16.37       16.34      3.02 o
  -9  10   7        0.25        1.97      2.37 o
  -8  10   7       12.07       12.55      2.61 o
  -7  10   7       66.22       73.26      4.15 o
  -6  10   7       14.07       17.50      2.23 o
  -5  10   7       14.74       13.82      2.02 o
  -4  10   7       29.38       27.62      2.83 o
  -3  10   7        4.72       -0.85      1.82 o
  -2  10   7        0.61       -1.20      1.59 o
  -1  10   7        0.29       -1.55      1.55 o
   0  10   7       52.10       53.18      4.90 o
   1  10   7        0.91       -1.41      1.64 o
   2  10   7        2.09        2.48      1.81 o
   3  10   7        5.22        6.17      2.69 o
   4  10   7        1.66        2.70      2.62 o
   5  10   7        6.95        7.84      2.23 o
   6  10   7        3.88       -0.72      1.68 o
   7  10   7        0.94        6.14      1.80 o
   8  10   7        6.71       10.84      3.02 o
   9  10   7        3.51        6.79      3.32 o
  10  10   7        0.27       -0.25      4.77 o
  11  10   7        0.50        2.97      3.10 o
 -13  11   7        1.26       -0.95      4.68 o
 -12  11   7        0.33        1.19      6.54 o
 -11  11   7        6.28        7.75      4.78 o
 -10  11   7        2.05        1.00      5.54 o
  -9  11   7       36.47       42.02      3.95 o
  -8  11   7       14.94       18.03      2.90 o
  -7  11   7        1.30        1.84      2.08 o
  -6  11   7       11.69       13.85      2.55 o
  -5  11   7        0.04       -1.83      1.83 o
  -4  11   7        6.34        5.56      2.11 o
  -3  11   7       44.48       47.57      3.62 o
  -2  11   7        0.13        4.71      2.03 o
  -1  11   7       12.86       11.62      2.28 o
   0  11   7        3.97        1.41      2.01 o
   1  11   7       71.91       72.35      4.08 o
   2  11   7        0.80       -0.61      1.94 o
   3  11   7        1.69        4.65      4.88 o
   4  11   7        0.12       -0.49      2.29 o
   5  11   7       25.70       27.22      2.87 o
   6  11   7        0.51        4.35      2.24 o
   7  11   7        3.82        7.82      2.77 o
   8  11   7        0.55       -0.02      2.63 o
   9  11   7        1.77        9.42      3.24 o
  10  11   7        0.53        3.92      3.31 o
  11  11   7        0.92        1.67      6.37 o
 -12  12   7        1.23       -3.67      4.65 o
 -11  12   7        0.02        3.56      4.43 o
 -10  12   7        0.80        2.32      3.89 o
  -9  12   7        6.35        5.66      4.50 o
  -8  12   7        0.43        0.30      3.14 o
  -7  12   7        1.78        4.17      2.39 o
  -6  12   7        2.28       -0.37      2.10 o
  -5  12   7       40.88       39.31      3.53 o
  -4  12   7        5.31        3.64      2.21 o
  -3  12   7       30.02       33.20      3.74 o
  -2  12   7       17.91       19.55      2.74 o
  -1  12   7        1.71        0.28      2.02 o
   0  12   7        6.96       11.41      2.90 o
   1  12   7        2.19        1.57      2.05 o
   2  12   7       15.00       18.26      3.74 o
   3  12   7        3.38        7.22      3.47 o
   4  12   7        6.84       13.13      3.22 o
   5  12   7       38.60       48.26      8.01 o
   6  12   7        1.06        0.37      3.50 o
   7  12   7        6.79        7.96      3.11 o
   8  12   7        0.01        2.76      3.41 o
   9  12   7        2.46        0.37      3.25 o
  10  12   7        0.02        2.29      6.52 o
 -11  13   7        4.88        6.20      4.99 o
 -10  13   7        1.16        1.01      4.46 o
  -9  13   7        2.48        4.73      4.31 o
  -8  13   7        0.06        3.29      7.40 o
  -7  13   7        0.96       -0.03      3.15 o
  -6  13   7        5.64        5.00      4.28 o
  -5  13   7       15.22        8.70      2.65 o
  -4  13   7        0.08       -1.28      2.08 o
  -3  13   7       16.65       10.51      2.65 o
  -2  13   7        6.28        6.43      2.37 o
  -1  13   7        6.78        3.58      2.18 o
   0  13   7        6.11        9.39      3.29 o
   1  13   7        7.52        8.40      2.49 o
   2  13   7        1.03        3.52      3.00 o
   3  13   7       25.46       21.65      6.70 o
   4  13   7        0.11       -3.60      4.47 o
   5  13   7        0.00       -4.56      4.56 o
   6  13   7        1.11        4.26      3.27 o
   7  13   7        6.51       10.59      3.86 o
   8  13   7        1.33       -0.71      3.11 o
   9  13   7        0.77       -2.08      6.08 o
 -10  14   7        6.37       12.24      5.37 o
  -9  14   7        2.43        3.38      4.73 o
  -8  14   7        0.00        3.27      4.55 o
  -7  14   7        0.45       -3.78      4.09 o
  -6  14   7        3.50        8.35      3.47 o
  -5  14   7       38.93       44.33      6.44 o
  -4  14   7       22.49       24.34      4.04 o
  -3  14   7        2.65       -3.38      3.38 o
  -2  14   7       12.57       11.97      3.44 o
  -1  14   7        0.77       -2.62      2.75 o
   0  14   7        2.25        2.32      3.26 o
   1  14   7        0.00        0.37      3.11 o
   2  14   7        0.68        1.10      4.71 o
   3  14   7        0.03        2.95      5.27 o
   4  14   7        4.29        4.62      5.90 o
   5  14   7        4.37        2.94      3.74 o
   6  14   7        1.99        7.73      3.65 o
   7  14   7        0.00        5.33      3.49 o
   8  14   7        0.70        2.77      6.28 o
  -9  15   7        2.93        4.25      5.25 o
  -8  15   7        2.54        0.82      8.13 o
  -7  15   7        7.77       -0.33      5.91 o
  -6  15   7        4.76       10.20      4.99 o
  -5  15   7       26.30       14.59      4.04 o
  -4  15   7        0.13        4.55      3.44 o
  -3  15   7        0.08       -2.47      2.95 o
  -2  15   7        1.61        2.78      3.01 o
  -1  15   7        0.89       -1.32      3.04 o
   0  15   7        3.34        5.12      3.71 o
   1  15   7       10.05        2.80      6.58 o
   2  15   7       16.10       26.86      7.59 o
   3  15   7        3.77        9.50      6.02 o
   4  15   7        8.17        8.37      6.55 o
   5  15   7        0.31       -3.40      3.40 o
   6  15   7        0.42        4.23      3.83 o
   7  15   7        2.44        1.40      3.78 o
  -8  16   7        0.25       -4.15      4.85 o
  -7  16   7        0.65        2.80      4.78 o
  -6  16   7        5.28        2.80      8.50 o
  -5  16   7        0.04       -2.85      6.03 o
  -4  16   7        6.29       10.68      5.26 o
  -3  16   7        8.12        8.46      3.79 o
  -2  16   7        0.21        0.06      3.34 o
  -1  16   7        2.49       -2.96      2.96 o
   0  16   7       12.12       11.32      7.18 o
   1  16   7        0.10       -2.62      5.87 o
   2  16   7        0.77        4.47      7.03 o
   3  16   7       19.91       29.25      8.34 o
   4  16   7        3.00        3.72      6.67 o
   5  16   7        7.02       10.25      4.27 o
   6  16   7        0.03       -0.06      3.76 o
  -6  17   7        5.28        8.08      5.43 o
  -5  17   7        4.29        9.80      5.60 o
  -4  17   7        9.49        9.66      6.28 o
  -3  17   7        0.14        5.72      4.71 o
  -2  17   7        1.37        2.42      4.31 o
  -1  17   7        0.04       -3.35      3.55 o
   0  17   7        0.72        4.08      7.09 o
   1  17   7        0.47        5.18      7.59 o
   2  17   7        2.08       -6.70      6.70 o
   3  17   7        0.70        1.10      7.98 o
   4  17   7        0.35        0.00      7.06 o
  -3  18   7        0.08        0.65      4.91 o
  -2  18   7        0.55        4.97      4.76 o
  -1  18   7        1.83       11.82      8.82 o
 -14   0   8        3.80       10.66      4.44 o
 -12   0   8        5.40        6.76      2.18 o
 -10   0   8        3.34       -0.67      1.50 o
  -8   0   8      149.74      137.26      4.63 o
  -6   0   8      760.74      729.64     11.27 o
  -4   0   8      210.12      221.91      3.98 o
  -2   0   8     1753.57     1844.57     26.77 o
   0   0   8       19.92       25.93      3.65 o
   2   0   8       21.14       18.80      1.61 o
   4   0   8       69.23       68.45      3.49 o
   6   0   8       21.19       18.31      2.62 o
   8   0   8       43.72       53.15      4.28 o
  10   0   8        1.95        0.48      2.46 o
  12   0   8       14.54        8.85      4.71 o
 -15   1   8        0.09       -1.02      2.89 o
 -14   1   8        0.18       -2.01      2.53 o
 -13   1   8        2.37        4.43      2.01 o
 -12   1   8        5.01        4.76      1.58 o
 -11   1   8        4.31        4.56      1.40 o
 -10   1   8        0.32       -1.10      1.10 o
  -9   1   8        2.37        1.11      1.08 o
  -8   1   8        8.89       10.86      1.31 o
  -7   1   8      271.27      254.42      3.91 o
  -6   1   8       27.95       27.59      1.36 o
  -5   1   8       85.14       74.12      1.84 o
  -4   1   8       83.89       92.92      1.93 o
  -3   1   8      170.73      172.15      2.20 o
  -2   1   8      185.49      172.19      2.58 o
  -1   1   8      278.61      292.03      4.02 o
   0   1   8        2.44        2.64      0.65 o
   1   1   8      222.98      228.86      3.44 o
   2   1   8      103.56      103.73      2.16 o
   3   1   8       24.87       26.07      1.14 o
   4   1   8       28.33       32.59      2.38 o
   5   1   8      183.04      172.21      4.89 o
   6   1   8       14.69       17.91      1.83 o
   7   1   8       17.43       18.39      1.95 o
   8   1   8        0.80        1.31      1.42 o
   9   1   8       12.22        8.61      2.24 o
  10   1   8        0.81       -1.64      1.64 o
  11   1   8        4.71        7.25      2.12 o
  12   1   8        0.08        0.29      2.72 o
  13   1   8        1.55        0.22      4.01 o
 -15   2   8        0.05       -0.91      2.81 o
 -14   2   8        0.00        3.50      2.75 o
 -13   2   8        5.00        1.49      2.01 o
 -12   2   8        5.61        7.12      1.90 o
 -11   2   8       17.25       17.28      1.99 o
 -10   2   8       76.42       87.38      3.23 o
  -9   2   8        0.15        0.39      1.17 o
  -8   2   8       36.84       35.71      2.06 o
  -7   2   8       33.94       30.73      1.71 o
  -6   2   8      329.92      330.07      4.69 o
  -5   2   8       23.06       27.87      1.31 o
  -4   2   8       55.58       54.05      1.65 o
  -3   2   8        0.02        2.03      1.00 o
  -2   2   8        0.00       -0.44      0.44 o
  -1   2   8      172.58      158.88      2.53 o
   0   2   8        3.67        3.97      0.79 o
   1   2   8       48.03       47.10      1.26 o
   2   2   8      114.60      115.51      2.18 o
   3   2   8      304.18      293.91      4.52 o
   4   2   8       16.98       18.30      1.49 o
   5   2   8       30.21       27.10      2.08 o
   6   2   8       16.07       15.36      2.15 o
   7   2   8       13.16       11.11      1.92 o
   8   2   8        6.19        7.49      1.71 o
   9   2   8        0.06       -1.45      1.45 o
  10   2   8       29.59       33.78      2.98 o
  11   2   8        4.38        4.09      2.10 o
  12   2   8        0.67       -2.55      6.70 o
  13   2   8        2.21        1.48      3.05 o
 -15   3   8        3.09       -4.30      5.49 o
 -14   3   8        0.10       -2.53      2.53 o
 -13   3   8        2.63        4.87      2.66 o
 -12   3   8        3.79        4.44      1.78 o
 -11   3   8        5.98        5.44      1.62 o
 -10   3   8       76.69       76.24      3.07 o
  -9   3   8       35.30       32.85      2.18 o
  -8   3   8       49.93       46.12      2.27 o
  -7   3   8       41.07       37.04      2.01 o
  -6   3   8      105.36       99.75      2.76 o
  -5   3   8       34.99       28.29      1.31 o
  -4   3   8       68.94       69.59      1.47 o
  -3   3   8       33.19       40.25      1.75 o
  -2   3   8        3.99        8.03      0.75 o
  -1   3   8       30.30       35.40      1.05 o
   0   3   8        2.07        3.15      0.51 o
   1   3   8        2.61        2.48      0.43 o
   2   3   8        7.13        8.91      1.12 o
   3   3   8       27.06       26.72      2.60 o
   4   3   8       28.64       30.06      1.79 o
   5   3   8       91.79       96.67      6.78 o
   6   3   8        7.53        8.57      1.60 o
   7   3   8       52.20       47.85      3.00 o
   8   3   8        0.11       -1.54      1.54 o
   9   3   8        5.97        5.73      1.85 o
  10   3   8        7.88       12.27      2.32 o
  11   3   8        3.82        7.68      2.24 o
  12   3   8        0.28        1.88      2.82 o
  13   3   8        0.08        5.61      6.28 o
 -15   4   8        0.40       -6.92      6.92 o
 -14   4   8        4.89        3.99      3.60 o
 -13   4   8        1.06       -2.11      2.43 o
 -12   4   8       19.24       29.03      2.93 o
 -11   4   8       41.43       48.27      3.11 o
 -10   4   8       20.16       27.16      2.16 o
  -9   4   8       26.09       27.55      2.04 o
  -8   4   8        2.34        0.40      1.13 o
  -7   4   8      201.09      202.72      5.11 o
  -6   4   8       88.31       92.77      2.36 o
  -5   4   8        2.92        1.80      0.81 o
  -4   4   8        7.60       11.68      1.06 o
  -3   4   8       44.51       38.46      1.35 o
  -2   4   8      184.01      181.78      2.80 o
  -1   4   8      329.09      306.26      3.55 o
   0   4   8       13.50       14.27      0.84 o
   1   4   8       80.61       75.21      1.65 o
   2   4   8      117.07      125.87      3.11 o
   3   4   8        0.41       -1.98      2.13 o
   4   4   8      185.23      180.70      5.22 o
   5   4   8       29.35       27.99      3.00 o
   6   4   8        1.76        0.04      1.15 o
   7   4   8       28.81       36.68      2.71 o
   8   4   8        2.04        4.33      1.75 o
   9   4   8       23.03       27.98      2.81 o
  10   4   8        0.00        2.41      2.44 o
  11   4   8        0.26       -0.65      2.08 o
  12   4   8        5.78        6.87      4.15 o
  13   4   8        0.00        0.82      2.94 o
 -15   5   8        2.41        7.64      4.97 o
 -14   5   8        0.02       -4.93      4.93 o
 -13   5   8       21.16       16.83      4.06 o
 -12   5   8        0.16        2.84      2.29 o
 -11   5   8        0.06        0.78      1.80 o
 -10   5   8        6.34        1.81      1.40 o
  -9   5   8        7.33        7.18      1.48 o
  -8   5   8        1.93        1.54      1.18 o
  -7   5   8       89.38       81.07      3.76 o
  -6   5   8      606.74      596.09      9.29 o
  -5   5   8      220.46      212.82      3.51 o
  -4   5   8      429.22      420.48      5.91 o
  -3   5   8      181.87      171.45      3.23 o
  -2   5   8      267.37      251.71      3.96 o
  -1   5   8      100.41      108.38      2.45 o
   0   5   8        0.19       -0.71      0.78 o
   1   5   8        0.07        0.30      0.80 o
   2   5   8      563.54      524.61     15.08 o
   3   5   8       68.02       66.40      2.15 o
   4   5   8      485.21      465.02      7.02 o
   5   5   8       93.86       93.31      5.08 o
   6   5   8       74.57       65.91      2.90 o
   7   5   8        0.46       -1.14      1.36 o
   8   5   8        2.43        1.97      1.66 o
   9   5   8        1.69        5.02      2.04 o
  10   5   8       10.82       13.63      2.63 o
  11   5   8        0.60        2.04      2.36 o
  12   5   8        0.41        0.52      3.20 o
  13   5   8        0.04        1.34      3.01 o
 -15   6   8       32.16       29.30      6.65 o
 -14   6   8        0.44       -6.37      6.37 o
 -13   6   8       29.45       30.46      4.71 o
 -12   6   8       11.21        9.56      3.51 o
 -11   6   8        4.79        7.70      2.11 o
 -10   6   8        5.17        7.30      1.80 o
  -9   6   8       39.05       44.51      2.74 o
  -8   6   8        1.44        1.57      1.38 o
  -7   6   8        2.45        1.51      1.49 o
  -6   6   8      257.87      242.77      5.25 o
  -5   6   8      239.78      238.40      4.00 o
  -4   6   8       93.61       85.35      2.46 o
  -3   6   8        0.14        0.21      1.00 o
  -2   6   8      302.12      294.80      4.81 o
  -1   6   8       17.00       17.13      1.51 o
   0   6   8        0.47       -0.84      0.84 o
   1   6   8     1147.45     1093.80     12.57 o
   2   6   8      267.75      263.35      6.02 o
   3   6   8       22.15       20.44      1.76 o
   4   6   8        0.59        1.08      1.17 o
   5   6   8        8.97        7.71      1.57 o
   6   6   8        2.55        5.69      1.04 o
   7   6   8       94.06       95.74      4.22 o
   8   6   8        9.98       10.15      1.95 o
   9   6   8        8.36        6.85      2.12 o
  10   6   8        3.48        2.20      2.24 o
  11   6   8        3.90        2.37      2.40 o
  12   6   8        1.89       -0.53      2.78 o
 -14   7   8        0.01       -2.45      4.37 o
 -13   7   8        7.53        8.84      4.96 o
 -12   7   8       15.81       15.17      6.08 o
 -11   7   8        0.28       -0.02      1.90 o
 -10   7   8        5.49        5.67      1.82 o
  -9   7   8       16.37       19.07      2.17 o
  -8   7   8        5.56        6.66      1.69 o
  -7   7   8        0.11        0.19      1.27 o
  -6   7   8      114.43      115.68      3.37 o
  -5   7   8      252.28      243.46      5.16 o
  -4   7   8       47.52       46.97      2.30 o
  -3   7   8       38.89       41.55      1.95 o
  -2   7   8        0.01       -0.96      0.96 o
  -1   7   8      359.56      330.48      5.53 o
   0   7   8        7.05        7.87      1.47 o
   1   7   8       54.19       47.59      2.57 o
   2   7   8       82.27       78.16      2.72 o
   3   7   8       54.47       56.38      2.49 o
   4   7   8       19.05       19.94      2.18 o
   5   7   8       62.66       49.37      5.91 o
   6   7   8        3.71        6.68      1.25 o
   7   7   8        4.45        5.03      1.27 o
   8   7   8       25.62       28.85      3.49 o
   9   7   8        0.62        1.02      1.99 o
  10   7   8        9.37        9.43      3.91 o
  11   7   8        8.11        6.85      2.45 o
  12   7   8        0.03        2.32      5.39 o
 -14   8   8        0.42       -0.73      4.61 o
 -13   8   8        0.77       -4.02      4.02 o
 -12   8   8        1.11        3.19      3.53 o
 -11   8   8        1.00        3.43      2.47 o
 -10   8   8       23.10       30.60      2.94 o
  -9   8   8       27.68       36.50      3.93 o
  -8   8   8       22.53       21.95      2.54 o
  -7   8   8       46.74       56.37      3.24 o
  -6   8   8        7.75       10.25      1.72 o
  -5   8   8        0.12       -0.84      1.24 o
  -4   8   8      124.45      118.41      3.54 o
  -3   8   8        0.01       -1.83      1.83 o
  -2   8   8       14.72       12.92      1.78 o
  -1   8   8       16.40       19.11      2.15 o
   0   8   8        0.69       -0.10      1.39 o
   1   8   8       26.32       29.85      2.21 o
   2   8   8        9.65        6.66      2.47 o
   3   8   8        8.44        6.14      1.72 o
   4   8   8        4.81        3.82      2.73 o
   5   8   8       30.85       34.34      1.98 o
   6   8   8        1.79        3.02      1.33 o
   7   8   8       17.24       19.15      1.94 o
   8   8   8        2.16        1.11      3.05 o
   9   8   8        3.79        3.12      2.31 o
  10   8   8        0.18       -3.96      3.96 o
  11   8   8        0.00        2.32      4.97 o
  12   8   8        0.06       -0.74      5.36 o
 -13   9   8        8.69        0.03      4.44 o
 -12   9   8        3.51        1.02      4.08 o
 -11   9   8        0.21        0.58      3.22 o
 -10   9   8       20.60       17.85      4.18 o
  -9   9   8        0.00        1.20      2.60 o
  -8   9   8        2.40        3.81      2.02 o
  -7   9   8       22.15       18.84      2.20 o
  -6   9   8       27.63       28.44      2.68 o
  -5   9   8        2.69        2.93      1.90 o
  -4   9   8       20.99       18.47      2.48 o
  -3   9   8       77.21       73.16      3.63 o
  -2   9   8       36.62       34.31      3.63 o
  -1   9   8       70.86       63.57      3.30 o
   0   9   8       55.42       56.15      3.02 o
   1   9   8        3.24        2.61      1.66 o
   2   9   8        3.53        2.34      1.64 o
   3   9   8        8.56        3.44      2.50 o
   4   9   8        8.77       12.08      7.34 o
   5   9   8       12.68       13.56      2.99 o
   6   9   8        0.15        1.80      1.50 o
   7   9   8       17.57       14.65      2.11 o
   8   9   8        5.08        7.01      2.52 o
   9   9   8        0.57       -4.56      4.56 o
  10   9   8        0.28       -0.54      5.00 o
  11   9   8        0.27       -0.74      5.15 o
 -13  10   8        0.36        0.82      4.74 o
 -12  10   8        0.01       -4.34      4.34 o
 -11  10   8        5.42        4.58      4.87 o
 -10  10   8        0.98        2.16      2.28 o
  -9  10   8        0.01        1.83      3.16 o
  -8  10   8       28.66       35.13      3.59 o
  -7  10   8        0.97        1.48      1.98 o
  -6  10   8       23.36       26.15      4.25 o
  -5  10   8        0.62        2.33      2.01 o
  -4  10   8        0.14       -1.44      1.77 o
  -3  10   8        0.49        1.74      1.86 o
  -2  10   8       12.27        6.75      2.01 o
  -1  10   8        7.58        6.29      1.95 o
   0  10   8        4.48        8.91      2.05 o
   1  10   8        9.20        4.41      2.87 o
   2  10   8       20.94       18.65      2.38 o
   3  10   8        8.50        6.70      2.70 o
   4  10   8       10.60        6.15      2.86 o
   5  10   8       35.96       49.53      3.14 o
   6  10   8        3.09        2.66      1.73 o
   7  10   8        2.89        5.22      3.31 o
   8  10   8        1.59        5.45      5.57 o
   9  10   8        0.04        0.60      5.87 o
  10  10   8        0.04       -1.40      5.42 o
  11  10   8        0.07       -5.57      5.69 o
 -12  11   8       11.93       13.48      5.61 o
 -11  11   8        0.26       -3.31      3.84 o
 -10  11   8        0.00       -2.08      3.87 o
  -9  11   8        8.10       12.34      3.80 o
  -8  11   8        7.78       -0.12      3.81 o
  -7  11   8       10.58        5.74      4.10 o
  -6  11   8        0.58        0.45      2.11 o
  -5  11   8       20.89       17.04      2.79 o
  -4  11   8       20.03       21.62      2.84 o
  -3  11   8        3.82        6.86      2.11 o
  -2  11   8        5.22        9.96      2.29 o
  -1  11   8        7.70        4.24      2.38 o
   0  11   8       17.90       11.12      2.29 o
   1  11   8        1.17       -0.26      2.02 o
   2  11   8       35.85       39.41      3.19 o
   3  11   8       12.51       16.33      3.32 o
   4  11   8        3.85        7.27      2.71 o
   5  11   8        7.53       10.32      2.22 o
   6  11   8        0.14       -0.06      2.34 o
   7  11   8        0.29       -2.71      4.94 o
   8  11   8        0.70        8.04      5.69 o
   9  11   8        6.10        3.69      6.19 o
  10  11   8        0.03        1.49      5.84 o
 -12  12   8        0.63        5.51      6.61 o
 -11  12   8        0.00        0.58      4.57 o
 -10  12   8        0.21       -4.81      4.81 o
  -9  12   8        6.05        6.58      3.77 o
  -8  12   8        5.88        3.65      3.40 o
  -7  12   8        4.86        1.74      3.04 o
  -6  12   8       13.08       12.34      4.34 o
  -5  12   8        1.71       -0.47      2.44 o
  -4  12   8        8.32       10.01      2.39 o
  -3  12   8        2.55        3.29      2.17 o
  -2  12   8       19.06       18.46      3.28 o
  -1  12   8        5.08       -0.38      2.01 o
   0  12   8        1.31       -1.74      1.74 o
   1  12   8        4.50        3.16      3.18 o
   2  12   8        0.05       -1.94      3.92 o
   3  12   8        8.54        7.71      5.18 o
   4  12   8       18.28       15.64      6.25 o
   5  12   8        4.49        6.39      2.92 o
   6  12   8        1.59        5.60      5.96 o
   7  12   8        0.01        3.78      5.51 o
   8  12   8        0.04       -4.79      4.79 o
   9  12   8        1.54        2.20      6.58 o
 -11  13   8        1.21        2.13      5.06 o
 -10  13   8        0.09       -4.88      6.00 o
  -9  13   8        1.98        3.35      4.65 o
  -8  13   8        2.26       -1.17      3.56 o
  -7  13   8        0.08       -3.07      3.07 o
  -6  13   8       37.00       40.12      4.76 o
  -5  13   8        0.00       -0.55      2.94 o
  -4  13   8        3.77        6.76      3.13 o
  -3  13   8       27.06       32.78      4.08 o
  -2  13   8        0.07       -1.93      2.55 o
  -1  13   8        1.32        2.06      3.45 o
   0  13   8        1.20       -1.57      3.16 o
   1  13   8        9.11        8.92      3.38 o
   2  13   8        0.37       -4.02      4.02 o
   3  13   8        1.38       -0.45      4.74 o
   4  13   8        9.56        8.90      5.99 o
   5  13   8        6.15        3.87      3.08 o
   6  13   8        0.01        3.84      6.02 o
   7  13   8        0.22       -5.00      5.00 o
   8  13   8        0.20        3.16      6.16 o
   9  13   8        0.00       -3.87      6.22 o
 -10  14   8        3.96        1.40      5.12 o
  -9  14   8        0.36        0.64      4.56 o
  -8  14   8        3.42       -1.31      4.27 o
  -7  14   8        1.72        5.50      4.40 o
  -6  14   8       11.64       20.73      4.22 o
  -5  14   8        5.07       -1.26      3.22 o
  -4  14   8       15.86       19.78      4.41 o
  -3  14   8        0.06        0.88      3.73 o
  -2  14   8        1.92        4.96      3.04 o
  -1  14   8        0.45       -0.16      3.15 o
   0  14   8        0.01       -0.72      3.43 o
   1  14   8        0.03       -1.70      3.10 o
   2  14   8        4.46       15.16      6.73 o
   3  14   8       13.41       12.57      6.46 o
   4  14   8        0.03       -4.77      4.77 o
   5  14   8        0.55       -2.98      2.98 o
   6  14   8        6.49        1.97      6.08 o
   7  14   8        2.04        6.97      6.55 o
   8  14   8        2.92        2.20      6.82 o
  -8  15   8       17.47       24.20      7.15 o
  -7  15   8        0.27        0.83      4.48 o
  -6  15   8        5.62       13.38      4.94 o
  -5  15   8        0.12       -2.23      3.27 o
  -4  15   8       10.86        3.54      3.55 o
  -3  15   8        0.00       -1.41      3.08 o
  -2  15   8        2.48       -1.88      3.30 o
  -1  15   8        1.93        4.13      3.36 o
   0  15   8       51.63       62.83      5.29 o
   1  15   8        3.50       -5.00      5.00 o
   2  15   8        0.17        0.36      5.96 o
   3  15   8        8.38       -1.88      5.81 o
   4  15   8        3.14       -1.43      5.87 o
   5  15   8        0.01       -0.53      3.37 o
   6  15   8        0.02        1.94      6.91 o
  -7  16   8        0.11        1.58      4.62 o
  -6  16   8        1.57        1.78      4.59 o
  -5  16   8        0.07       -2.81      6.46 o
  -4  16   8        0.02        6.95      3.70 o
  -3  16   8        0.51        3.07      3.54 o
  -2  16   8        1.45       -2.17      3.32 o
  -1  16   8        5.00        3.81      3.59 o
   0  16   8       39.04       39.69      7.08 o
   1  16   8        3.97        5.18      7.06 o
   2  16   8       27.13       32.73      9.56 o
   3  16   8        7.77        8.58      7.74 o
   4  16   8        0.89       -3.13      6.28 o
   5  16   8        6.11       -0.09      6.67 o
  -5  17   8        3.05       -2.37      9.66 o
  -4  17   8        0.65        4.08      4.89 o
  -3  17   8        0.72       -2.25      4.36 o
  -2  17   8        7.80        0.33      3.84 o
  -1  17   8       10.34       11.09      4.29 o
   0  17   8       29.01       41.73      7.74 o
   1  17   8        0.00       -4.17      7.00 o
   2  17   8       15.13       15.75      8.46 o
   3  17   8        3.18        2.47      7.15 o
 -15   0   9       13.79       12.31      8.31 o
 -13   0   9        4.44        1.12      3.66 o
 -11   0   9       36.28       38.11      3.38 o
  -9   0   9        0.77       -0.02      1.59 o
  -7   0   9       76.28       75.96      3.53 o
  -5   0   9      986.07      951.17     13.81 o
  -3   0   9       24.74       21.16      1.05 o
  -1   0   9        5.43        3.55      1.40 o
   1   0   9       59.66       66.73      2.88 o
   3   0   9        4.69        2.94      1.56 o
   5   0   9       26.81       30.02      3.60 o
   7   0   9       19.49       13.04      2.77 o
   9   0   9       13.22        6.03      2.78 o
  11   0   9        3.21       10.97      3.45 o
  13   0   9        0.51       -0.86      5.03 o
 -15   1   9        0.62       -1.70      3.54 o
 -14   1   9        0.54        2.98      3.50 o
 -13   1   9        4.09        4.00      2.72 o
 -12   1   9        0.68       -0.27      2.32 o
 -11   1   9        1.39        2.97      1.35 o
 -10   1   9        3.17        4.44      1.70 o
  -9   1   9        0.05        1.25      1.16 o
  -8   1   9        3.89        1.40      1.10 o
  -7   1   9      140.45      145.44      3.37 o
  -6   1   9      103.85      109.07      2.82 o
  -5   1   9       48.66       47.23      1.50 o
  -4   1   9      280.80      285.26      3.34 o
  -3   1   9       34.80       35.73      1.23 o
  -2   1   9      289.36      277.00      4.45 o
  -1   1   9       71.46       71.56      2.23 o
   0   1   9      324.47      310.87      5.03 o
   1   1   9       64.31       63.30      1.99 o
   2   1   9      108.68      110.01      2.74 o
   3   1   9       21.90       20.07      1.81 o
   4   1   9       81.61       67.43      3.49 o
   5   1   9       20.87       15.42      2.22 o
   6   1   9       96.50       80.34      3.63 o
   7   1   9        0.04        1.91      1.52 o
   8   1   9        0.02        1.31      1.75 o
   9   1   9        6.71        3.11      1.81 o
  10   1   9        9.51        6.86      2.15 o
  11   1   9        5.27        8.30      2.60 o
  12   1   9       24.05       30.22      6.79 o
  13   1   9        0.00       -2.89      4.77 o
 -15   2   9        2.05        2.93      5.23 o
 -14   2   9        4.74        0.52      3.46 o
 -13   2   9        0.14       -2.49      2.88 o
 -12   2   9        6.33        5.22      2.02 o
 -11   2   9        1.45       -0.03      1.26 o
 -10   2   9        0.03       -0.64      1.24 o
  -9   2   9       31.02       31.46      2.90 o
  -8   2   9        6.45        6.61      1.29 o
  -7   2   9       24.16       23.14      1.68 o
  -6   2   9       73.61       72.11      2.82 o
  -5   2   9      422.60      407.97      5.15 o
  -4   2   9      157.90      156.19      2.61 o
  -3   2   9      347.45      340.19      4.50 o
  -2   2   9       11.13       10.20      0.80 o
  -1   2   9       36.30       34.63      2.03 o
   0   2   9        1.91        0.92      0.80 o
   1   2   9        0.99        1.07      0.82 o
   2   2   9       17.44       20.31      1.31 o
   3   2   9       64.73       63.56      2.78 o
   4   2   9        0.14       -1.37      1.37 o
   5   2   9       32.55       28.76      2.60 o
   6   2   9        5.95        6.84      1.98 o
   7   2   9      114.06      114.35      4.45 o
   8   2   9        8.53       10.00      2.10 o
   9   2   9        2.79        7.54      2.20 o
  10   2   9        4.04        4.86      2.31 o
  11   2   9        1.61        4.55      2.89 o
  12   2   9        0.34       -1.56      2.63 o
 -15   3   9        0.35        0.15      3.66 o
 -14   3   9        2.19       -3.31      3.49 o
 -13   3   9       14.88       15.67      5.47 o
 -12   3   9        0.97        1.88      2.08 o
 -11   3   9        0.79       -0.14      1.52 o
 -10   3   9      109.36      121.51      6.03 o
  -9   3   9       15.49       16.08      1.82 o
  -8   3   9       61.33       52.98      2.74 o
  -7   3   9        2.37        4.53      1.40 o
  -6   3   9        4.14        2.11      1.19 o
  -5   3   9       49.17       46.54      1.56 o
  -4   3   9       48.29       44.50      1.68 o
  -3   3   9        5.38        6.73      0.86 o
  -2   3   9      214.97      210.74      3.00 o
  -1   3   9        2.30        3.67      0.65 o
   0   3   9       15.56       16.05      1.02 o
   1   3   9       22.50       20.50      1.28 o
   2   3   9      375.22      373.02      5.92 o
   3   3   9      139.82      135.38      3.95 o
   4   3   9        3.60        5.02      1.77 o
   5   3   9       45.23       50.77      2.68 o
   6   3   9       27.20       31.20      2.30 o
   7   3   9        9.97        5.68      1.73 o
   8   3   9        1.87        3.27      3.58 o
   9   3   9        2.00        0.25      1.72 o
  10   3   9        0.00       -1.61      1.88 o
  11   3   9        0.11        0.83      2.16 o
  12   3   9        0.01       -2.76      3.38 o
 -15   4   9        0.02        2.09      6.49 o
 -14   4   9        2.87        2.74      3.54 o
 -13   4   9        4.02        2.07      4.69 o
 -12   4   9       10.49        6.20      4.13 o
 -11   4   9       25.74       33.71      4.25 o
 -10   4   9       32.43       37.25      2.72 o
  -9   4   9       18.01       16.14      2.04 o
  -8   4   9       22.48       23.98      2.15 o
  -7   4   9       53.63       54.43      2.67 o
  -6   4   9       25.96       28.53      2.40 o
  -5   4   9        7.61        4.59      1.22 o
  -4   4   9        1.06        1.03      0.96 o
  -3   4   9      281.51      277.52      4.10 o
  -2   4   9        0.00        0.19      0.87 o
  -1   4   9       86.21       94.13      2.53 o
   0   4   9      374.89      350.50      4.62 o
   1   4   9      126.27      114.71      2.44 o
   2   4   9       23.38       24.74      2.33 o
   3   4   9        4.17        7.22      2.06 o
   4   4   9       54.62       53.28      3.64 o
   5   4   9        0.27       -1.15      1.15 o
   6   4   9        9.17        6.63      1.56 o
   7   4   9        0.22        0.71      1.46 o
   8   4   9       32.28       32.08      2.69 o
   9   4   9        1.16       -1.68      1.68 o
  10   4   9       17.32       23.09      3.01 o
  11   4   9        0.34        2.46      3.39 o
  12   4   9        0.06       -1.98      3.56 o
 -14   5   9        0.32        0.73      3.56 o
 -13   5   9       10.00       11.60      4.45 o
 -12   5   9        2.89        2.19      2.93 o
 -11   5   9        0.53        1.06      2.32 o
 -10   5   9        0.46        4.51      1.66 o
  -9   5   9      119.23      139.92      4.40 o
  -8   5   9       12.72        7.35      1.70 o
  -7   5   9       25.95       30.10      2.26 o
  -6   5   9        7.80        7.41      1.40 o
  -5   5   9        2.53        1.86      1.12 o
  -4   5   9      190.03      194.64      3.99 o
  -3   5   9      223.98      217.32      3.83 o
  -2   5   9        4.10        5.59      1.06 o
  -1   5   9      342.72      339.93      5.25 o
   0   5   9      196.61      182.43      3.40 o
   1   5   9      198.55      193.24      3.78 o
   2   5   9       85.42       80.63      3.08 o
   3   5   9        5.59        3.60      4.60 o
   4   5   9       31.10       29.09      2.44 o
   5   5   9        3.44        1.17      2.12 o
   6   5   9       16.98       16.18      1.68 o
   7   5   9       84.84       86.35      3.61 o
   8   5   9       11.25       15.15      2.28 o
   9   5   9        0.03       -0.11      1.71 o
  10   5   9        0.64       -0.90      1.84 o
  11   5   9        8.76       16.24      2.77 o
  12   5   9        1.48        4.68      5.30 o
 -14   6   9        0.20       -4.18      4.18 o
 -13   6   9        1.15       -1.79      3.37 o
 -12   6   9        2.22        1.47      3.25 o
 -11   6   9        0.76        2.03      1.82 o
 -10   6   9        7.77       13.47      2.36 o
  -9   6   9        5.51        1.59      1.92 o
  -8   6   9        4.42        6.74      1.69 o
  -7   6   9       42.76       43.89      2.58 o
  -6   6   9      237.19      235.26      4.85 o
  -5   6   9        4.84        2.16      1.24 o
  -4   6   9        0.35        0.38      1.03 o
  -3   6   9        0.51        0.21      1.41 o
  -2   6   9      599.13      599.10      9.83 o
  -1   6   9       21.57       25.17      1.95 o
   0   6   9       58.50       66.60      2.56 o
   1   6   9       18.96       15.51      1.55 o
   2   6   9      114.15      101.02      3.78 o
   3   6   9       76.43       70.85      3.08 o
   4   6   9       25.68       19.66      1.98 o
   5   6   9       19.71       14.46      2.85 o
   6   6   9       14.82       18.17      5.88 o
   7   6   9        0.04       -1.96      2.30 o
   8   6   9       48.57       50.20      4.92 o
   9   6   9        0.17        5.00      2.97 o
  10   6   9        0.00       -4.44      4.56 o
  11   6   9        0.10        1.08      3.20 o
  12   6   9        0.97       -2.86      5.03 o
 -14   7   9        6.55        8.88      5.18 o
 -13   7   9        0.42        2.42      3.61 o
 -12   7   9        0.67        3.67      3.48 o
 -11   7   9        7.09        9.22      2.29 o
 -10   7   9        0.36        2.36      2.00 o
  -9   7   9       69.06       84.78      3.66 o
  -8   7   9        3.20        1.51      1.59 o
  -7   7   9       22.32       22.68      2.02 o
  -6   7   9        2.92        6.67      1.44 o
  -5   7   9       55.90       64.07      3.18 o
  -4   7   9      391.38      356.49      7.30 o
  -3   7   9        7.47        6.88      1.73 o
  -2   7   9      121.23       99.85      3.49 o
  -1   7   9      485.81      473.65      9.19 o
   0   7   9        2.84        4.76      1.42 o
   1   7   9      104.26       93.80      3.80 o
   2   7   9        0.33       -0.16      1.03 o
   3   7   9        0.62       -1.25      1.25 o
   4   7   9        0.05        0.41      2.04 o
   5   7   9       25.58       31.05      2.28 o
   6   7   9       10.66        7.68      3.05 o
   7   7   9        0.72       -2.01      2.01 o
   8   7   9       18.65       23.78      4.09 o
   9   7   9        1.74        0.21      3.84 o
  10   7   9        3.39        0.68      4.41 o
  11   7   9        0.69       -3.13      4.47 o
 -13   8   9        1.39       -3.50      4.23 o
 -12   8   9        0.00       -0.74      3.33 o
 -11   8   9        2.66        2.25      3.28 o
 -10   8   9        8.37        8.79      2.34 o
  -9   8   9        2.98        3.56      1.94 o
  -8   8   9       39.85       38.26      3.61 o
  -7   8   9       54.45       48.33      3.26 o
  -6   8   9        6.54        6.63      1.98 o
  -5   8   9        0.70       -1.14      1.61 o
  -4   8   9        9.16        4.99      2.24 o
  -3   8   9      143.10      139.98      4.73 o
  -2   8   9        7.44        4.02      1.75 o
  -1   8   9       50.28       42.21      2.73 o
   0   8   9       89.33       79.49      3.37 o
   1   8   9        4.23        3.57      1.33 o
   2   8   9       10.30        5.11      2.08 o
   3   8   9       11.57       21.18      4.32 o
   4   8   9       46.20       42.22      3.61 o
   5   8   9        3.39        5.16      2.10 o
   6   8   9        3.90        5.01      1.98 o
   7   8   9        5.74        2.23      4.20 o
   8   8   9        0.21        1.94      4.38 o
   9   8   9        0.47        4.32      4.82 o
  10   8   9        0.26        5.78      5.36 o
  11   8   9        0.80        4.85      5.57 o
 -13   9   9        2.83        8.65      5.08 o
 -12   9   9        1.14        3.40      4.46 o
 -11   9   9        4.14        1.94      4.86 o
 -10   9   9       15.72       18.26      4.41 o
  -9   9   9        0.19        3.58      3.04 o
  -8   9   9       11.20        6.21      3.23 o
  -7   9   9        0.06        0.38      1.80 o
  -6   9   9       10.02       14.96      2.41 o
  -5   9   9        1.23       -0.83      1.81 o
  -4   9   9        4.81        4.11      2.08 o
  -3   9   9       46.34       43.51      3.12 o
  -2   9   9        0.75        1.25      1.71 o
  -1   9   9       16.46        9.48      2.06 o
   0   9   9       20.74       14.43      2.24 o
   1   9   9        5.22        7.95      1.73 o
   2   9   9        0.00       -0.52      1.51 o
   3   9   9        0.00       -0.12      2.22 o
   4   9   9       33.70       36.48      6.08 o
   5   9   9        0.37        0.05      2.11 o
   6   9   9        4.12        2.85      2.23 o
   7   9   9       33.86       35.29      7.18 o
   8   9   9        0.01       -3.16      4.53 o
   9   9   9        0.28        2.53      5.00 o
  10   9   9        1.71        8.43      5.75 o
 -12  10   9        4.73        2.07      4.58 o
 -11  10   9        1.64        2.28      3.71 o
 -10  10   9        4.67        6.12      5.87 o
  -9  10   9        3.66        3.54      3.29 o
  -8  10   9        2.22       -2.77      2.77 o
  -7  10   9        4.68       -1.09      3.33 o
  -6  10   9       13.38       12.89      2.81 o
  -5  10   9       36.33       44.06      3.52 o
  -4  10   9        6.19        8.38      2.28 o
  -3  10   9        1.78       -0.19      1.76 o
  -2  10   9        1.96        1.38      2.01 o
  -1  10   9       13.08       10.11      2.25 o
   0  10   9        6.99        4.10      1.86 o
   1  10   9        0.54        1.13      2.11 o
   2  10   9        0.22       -0.33      1.93 o
   3  10   9        7.37        9.25      2.82 o
   4  10   9        8.96       10.07      2.92 o
   5  10   9       17.48       17.20      3.07 o
   6  10   9        0.32       -0.14      1.88 o
   7  10   9        0.19        0.57      4.74 o
   8  10   9        2.63        4.41      5.57 o
   9  10   9        0.05        1.97      5.54 o
  10  10   9        1.21       -3.87      6.02 o
 -12  11   9        0.09       -4.08      7.64 o
 -11  11   9        0.12        8.23      4.65 o
 -10  11   9        0.13        2.39      3.62 o
  -9  11   9       10.33        6.89      3.69 o
  -8  11   9        0.02        1.24      3.15 o
  -7  11   9        0.73        0.45      2.82 o
  -6  11   9        3.62        5.70      3.35 o
  -5  11   9        8.61       17.22      4.08 o
  -4  11   9       12.67       15.92      2.70 o
  -3  11   9        0.00       -1.88      1.88 o
  -2  11   9        0.44       -1.83      1.83 o
  -1  11   9        4.94        1.26      1.80 o
   0  11   9        9.27        7.86      2.10 o
   1  11   9        0.30        3.86      2.23 o
   2  11   9        2.06        3.37      2.02 o
   3  11   9        1.11        2.33      7.58 o
   4  11   9       13.92       20.14      5.29 o
   5  11   9       25.38       29.81      7.56 o
   6  11   9       28.02       38.03      7.92 o
   7  11   9        0.01       -0.03      5.18 o
   8  11   9        0.99       -3.40      5.72 o
   9  11   9        0.31       -0.15      6.05 o
 -11  12   9        5.74       -1.69      5.20 o
 -10  12   9        2.63       11.94      4.91 o
  -9  12   9        0.02        3.08      3.64 o
  -8  12   9        9.34       12.68      3.98 o
  -7  12   9        2.28        0.74      3.16 o
  -6  12   9        5.86       11.78      3.64 o
  -5  12   9       49.64       52.33      4.83 o
  -4  12   9        1.04        4.93      2.89 o
  -3  12   9        0.05       -2.29      2.41 o
  -2  12   9        0.38       -0.52      2.40 o
  -1  12   9        0.02        1.64      2.59 o
   0  12   9       29.51       42.43      3.95 o
   1  12   9        0.01        1.61      2.62 o
   2  12   9       14.97       16.89      6.14 o
   3  12   9        7.53       10.04      5.99 o
   4  12   9        0.05       -0.74      4.59 o
   5  12   9        3.27       10.54      5.90 o
   6  12   9        0.00        1.85      5.39 o
   7  12   9        0.27        0.89      5.81 o
   8  12   9        0.19        2.41      6.46 o
 -10  13   9        0.70        6.59      6.88 o
  -9  13   9        0.48        3.26      4.68 o
  -8  13   9        1.18        4.91      3.70 o
  -7  13   9       12.49        9.88      3.82 o
  -6  13   9       24.08       20.61      7.12 o
  -5  13   9        1.19        3.14      4.26 o
  -4  13   9        6.48        4.09      3.08 o
  -3  13   9        2.46       -0.40      2.73 o
  -2  13   9        0.21       -0.23      2.67 o
  -1  13   9        0.07       -2.88      2.88 o
   0  13   9        2.98        2.02      2.94 o
   1  13   9        1.85        5.83      3.18 o
   2  13   9        0.86        3.28      5.45 o
   3  13   9       29.55       43.39      8.49 o
   4  13   9        2.18        1.91      5.33 o
   5  13   9        0.18        5.30      5.69 o
   6  13   9        1.90        0.57      5.72 o
   7  13   9        1.30        0.00      6.28 o
   8  13   9        0.02       -5.72      5.72 o
  -9  14   9        0.29       -4.53      4.53 o
  -8  14   9        0.04       -1.53      4.43 o
  -7  14   9        0.40       -2.04      3.39 o
  -6  14   9        2.22        1.26      3.55 o
  -5  14   9        0.00       -1.44      3.75 o
  -4  14   9       11.65       12.68      3.93 o
  -3  14   9       17.40       20.69      3.90 o
  -2  14   9       27.34       30.47      4.17 o
  -1  14   9        0.63       -1.45      4.73 o
   0  14   9        1.79        4.57      3.68 o
   1  14   9        0.37       -1.56      3.27 o
   2  14   9        2.06        0.39      5.09 o
   3  14   9        0.27       -4.02      5.51 o
   4  14   9        0.11       -1.94      5.99 o
   5  14   9        0.01        5.18      6.40 o
   6  14   9        0.01       -3.01      6.31 o
  -8  15   9        1.92        2.85      4.61 o
  -7  15   9        0.29       -1.02      4.44 o
  -6  15   9        0.66        2.92      3.76 o
  -5  15   9        7.09       12.59      5.31 o
  -4  15   9        1.90        0.30      3.44 o
  -3  15   9        8.71        7.87      3.92 o
  -2  15   9       14.91       18.52      4.21 o
  -1  15   9        1.87        6.71      4.93 o
   0  15   9       38.34       58.55      6.16 o
   1  15   9        0.01        6.97      6.49 o
   2  15   9        0.54        7.86      7.00 o
   3  15   9       10.32       10.33      6.76 o
   4  15   9        0.47        3.96      6.34 o
   5  15   9        9.73       12.63      7.48 o
  -6  16   9        5.28        2.09      4.70 o
  -5  16   9        0.54       12.75      5.22 o
  -4  16   9        0.04        2.00      3.69 o
  -3  16   9        0.22       -0.01      3.57 o
  -2  16   9        2.68        4.63      3.66 o
  -1  16   9        0.00       -0.89      4.24 o
   0  16   9        2.79        0.06      7.15 o
   1  16   9        1.50        6.52      7.33 o
   2  16   9        5.25       19.57      8.16 o
   3  16   9        3.76       16.68      7.92 o
  -2  17   9        4.14       -3.45      3.65 o
  -1  17   9        4.87        0.22      4.57 o
   0  17   9        2.28        6.05      7.45 o
 -14   0  10        1.11       -0.09      6.97 o
 -12   0  10       59.14       63.26      9.71 o
 -10   0  10        0.80        0.18      2.07 o
  -8   0  10       14.16        6.94      2.93 o
  -6   0  10       32.98       29.64      2.37 o
  -4   0  10        1.91       -0.24      1.00 o
  -2   0  10      263.43      252.01      6.73 o
   0   0  10       26.69       30.08      2.97 o
   2   0  10        9.64        9.73      2.14 o
   4   0  10      251.87      225.18      9.80 o
   6   0  10       25.27       24.00      3.93 o
   8   0  10        1.92       -0.03      2.95 o
  10   0  10       24.25       36.18      5.78 o
  12   0  10        7.13       11.97      5.39 o
 -14   1  10        0.02       -0.50      4.71 o
 -13   1  10       19.38       23.25     10.93 o
 -12   1  10        0.00       -3.47      3.47 o
 -11   1  10        8.08        7.29      2.22 o
 -10   1  10       26.14       26.87      2.84 o
  -9   1  10        4.19        5.63      1.51 o
  -8   1  10       12.48       10.06      1.64 o
  -7   1  10       95.67      101.12      3.18 o
  -6   1  10       19.91       20.36      1.57 o
  -5   1  10      280.68      272.73      4.37 o
  -4   1  10        0.35        0.41      0.94 o
  -3   1  10      520.02      525.20      6.49 o
  -2   1  10       24.47       23.87      1.65 o
  -1   1  10      107.33      115.72      2.97 o
   0   1  10       54.84       45.92      2.14 o
   1   1  10      119.58      104.83      3.06 o
   2   1  10        7.05       10.14      1.72 o
   3   1  10      126.87      116.01      4.70 o
   4   1  10       14.11       13.20      2.14 o
   5   1  10        8.46        5.91      2.46 o
   6   1  10        5.74        4.03      1.95 o
   7   1  10       13.67       15.33      3.95 o
   8   1  10        7.72        9.06      2.50 o
   9   1  10       20.11       24.48      3.04 o
  10   1  10        0.10        3.02      2.14 o
  11   1  10        0.01        2.70      2.72 o
  12   1  10        5.68        8.49      6.21 o
 -14   2  10        1.45       -4.08      4.08 o
 -13   2  10        0.35       -1.21      3.18 o
 -12   2  10        1.34        1.40      2.95 o
 -11   2  10        0.18        3.53      2.25 o
 -10   2  10        0.60        2.20      1.44 o
  -9   2  10        2.90        1.66      1.37 o
  -8   2  10       52.26       54.56      2.64 o
  -7   2  10        5.76        4.75      1.54 o
  -6   2  10        7.99        6.49      1.27 o
  -5   2  10        0.62       -0.12      0.76 o
  -4   2  10       31.79       28.16      1.68 o
  -3   2  10        0.64        1.26      0.80 o
  -2   2  10       32.19       35.11      1.67 o
  -1   2  10       40.27       40.00      2.23 o
   0   2  10       20.55       18.74      2.22 o
   1   2  10      259.34      239.84      5.39 o
   2   2  10       33.32       28.76      2.23 o
   3   2  10       54.86       56.73      2.84 o
   4   2  10       80.61       77.97      7.37 o
   5   2  10        0.80       -0.26      1.44 o
   6   2  10       14.56       12.91      2.73 o
   7   2  10        5.59        5.64      2.47 o
   8   2  10        9.16        9.14      2.16 o
   9   2  10        0.07        0.21      1.90 o
  10   2  10        0.01       -1.18      2.00 o
  11   2  10        0.31       -2.65      2.65 o
  12   2  10        5.75        5.11      4.85 o
 -14   3  10        7.78        9.59      4.20 o
 -13   3  10        0.02       -0.49      4.62 o
 -12   3  10        4.80        2.57      3.06 o
 -11   3  10        0.61        4.26      2.23 o
 -10   3  10        0.62       -1.26      1.39 o
  -9   3  10        4.61        5.85      1.58 o
  -8   3  10        1.21        0.48      1.23 o
  -7   3  10      367.45      373.32      6.54 o
  -6   3  10        0.78        0.97      0.92 o
  -5   3  10      103.41      108.90      2.84 o
  -4   3  10       89.62       91.01      2.52 o
  -3   3  10      219.56      207.98      3.96 o
  -2   3  10      224.04      208.62      4.19 o
  -1   3  10        5.99        3.47      1.42 o
   0   3  10      128.58      117.11      3.36 o
   1   3  10       25.04       24.45      1.91 o
   2   3  10       24.27       24.74      2.38 o
   3   3  10      105.47      108.46      3.65 o
   4   3  10        3.38        2.88      2.22 o
   5   3  10        1.72        3.35      1.56 o
   6   3  10       21.90       22.91      2.45 o
   7   3  10        0.44       -0.36      1.48 o
   8   3  10       19.35       18.76      2.40 o
   9   3  10       10.40       10.78      2.38 o
  10   3  10        2.92        9.29      2.73 o
  11   3  10       10.89       16.01      3.56 o
  12   3  10        0.54        7.36      4.88 o
 -14   4  10        2.55        0.40      3.69 o
 -13   4  10        0.69       -1.36      3.22 o
 -12   4  10        3.03        6.26      3.27 o
 -11   4  10        3.62        6.67      3.20 o
 -10   4  10        2.48        5.37      1.67 o
  -9   4  10      124.23      134.16      4.82 o
  -8   4  10        0.31        1.68      1.47 o
  -7   4  10        0.02        0.55      1.63 o
  -6   4  10      279.01      284.90      4.63 o
  -5   4  10      258.88      254.18      4.56 o
  -4   4  10      137.54      133.18      3.08 o
  -3   4  10      188.26      179.27      3.80 o
  -2   4  10        0.01       -0.38      1.07 o
  -1   4  10      113.46      105.37      2.82 o
   0   4  10       79.42       69.85      2.17 o
   1   4  10        0.95        0.54      1.15 o
   2   4  10       93.41       94.49      4.92 o
   3   4  10       14.79       10.56      4.14 o
   4   4  10        1.48        1.01      2.89 o
   5   4  10        2.33        4.14      3.31 o
   6   4  10        0.77       -0.64      1.34 o
   7   4  10        7.11        5.78      1.75 o
   8   4  10        5.66        7.22      1.98 o
   9   4  10        0.04       -1.13      2.70 o
  10   4  10        3.38        2.81      3.14 o
  11   4  10        0.13       -0.48      4.35 o
 -14   5  10        1.29        6.20      4.00 o
 -13   5  10        4.73        0.40      4.00 o
 -12   5  10       27.32       35.91      4.76 o
 -11   5  10        6.45        6.54      2.54 o
 -10   5  10        0.03        2.25      2.05 o
  -9   5  10       30.13       34.55      2.64 o
  -8   5  10       21.24       19.04      2.15 o
  -7   5  10        0.48        2.04      1.28 o
  -6   5  10        3.65        2.96      1.48 o
  -5   5  10        4.90        6.55      1.51 o
  -4   5  10        0.47       -1.18      1.18 o
  -3   5  10        0.01       -1.06      1.06 o
  -2   5  10      136.44      127.20      3.42 o
  -1   5  10       29.57       24.60      1.84 o
   0   5  10        0.00       -1.02      1.19 o
   1   5  10       39.41       38.43      2.57 o
   2   5  10       10.55        9.89      1.71 o
   3   5  10        1.35        2.21      2.20 o
   4   5  10       63.03       74.51      7.12 o
   5   5  10       12.22       18.20      4.53 o
   6   5  10       27.23       21.92      3.59 o
   7   5  10       14.42       28.05      5.12 o
   8   5  10       32.37       31.05      4.29 o
   9   5  10        1.52        1.86      2.93 o
  10   5  10        1.71        1.12      3.14 o
  11   5  10        0.01       -3.37      4.47 o
 -14   6  10        2.18       -4.82      7.59 o
 -13   6  10        0.31       -1.77      3.48 o
 -12   6  10        3.72        4.31      3.45 o
 -11   6  10        2.97        4.16      3.28 o
 -10   6  10        1.64       -1.63      2.70 o
  -9   6  10       35.86       42.06      2.85 o
  -8   6  10        4.89        3.60      1.98 o
  -7   6  10       13.51       11.47      1.90 o
  -6   6  10        0.51        1.85      1.38 o
  -5   6  10       17.07       19.59      2.03 o
  -4   6  10        9.92       11.16      1.67 o
  -3   6  10        0.02       -1.09      1.38 o
  -2   6  10       48.29       48.15      2.95 o
  -1   6  10      134.58      120.17      3.55 o
   0   6  10        8.99        5.66      1.38 o
   1   6  10        7.63        3.06      1.19 o
   2   6  10        5.53        5.16      1.61 o
   3   6  10        2.05       -0.51      3.13 o
   4   6  10        0.19       -2.86      2.86 o
   5   6  10      121.95      124.49      9.38 o
   6   6  10        1.28        1.25      3.87 o
   7   6  10       18.85       15.49      5.03 o
   8   6  10        0.51        0.89      3.93 o
   9   6  10        0.06        6.79      4.44 o
  10   6  10        0.69       -2.35      3.93 o
  11   6  10        0.84        0.00      4.71 o
 -13   7  10        2.35       -0.99      3.47 o
 -12   7  10        0.20       -2.82      3.16 o
 -11   7  10        0.01       -0.28      3.19 o
 -10   7  10       11.30       15.11      3.72 o
  -9   7  10        0.31        1.01      2.15 o
  -8   7  10        0.43        1.99      1.56 o
  -7   7  10        3.37        2.80      1.63 o
  -6   7  10        5.81        6.58      1.71 o
  -5   7  10        0.53        1.55      1.73 o
  -4   7  10      150.27      144.75      5.79 o
  -3   7  10       24.65       18.64      2.06 o
  -2   7  10        4.34        3.66      1.56 o
  -1   7  10        3.24        2.94      1.53 o
   0   7  10        4.78        4.31      1.46 o
   1   7  10        0.58        0.12      1.37 o
   2   7  10       49.48       54.41      2.29 o
   3   7  10        5.14        7.74      1.89 o
   4   7  10       63.74       71.45      7.77 o
   5   7  10        3.43        1.85      3.90 o
   6   7  10        1.54        3.37      3.96 o
   7   7  10        0.30       -3.75      3.78 o
   8   7  10       26.00       31.18      6.64 o
   9   7  10        0.16        1.64      4.44 o
  10   7  10        0.18        0.48      4.71 o
 -13   8  10        0.62        2.86      4.78 o
 -12   8  10        0.45       -2.62      5.44 o
 -11   8  10        3.63       -3.39      3.79 o
 -10   8  10        3.32       -1.64      4.44 o
  -9   8  10       30.55       42.24      4.68 o
  -8   8  10        0.37       -2.66      2.66 o
  -7   8  10        3.91        5.97      2.03 o
  -6   8  10        2.10        1.18      1.73 o
  -5   8  10      111.94      107.11      4.41 o
  -4   8  10       17.03       17.70      2.23 o
  -3   8  10       73.99       65.03      3.52 o
  -2   8  10        0.64       -0.13      1.67 o
  -1   8  10        2.71       10.20      2.20 o
   0   8  10       11.09       10.51      1.84 o
   1   8  10       18.64       16.61      1.85 o
   2   8  10        7.54        3.74      1.48 o
   3   8  10        2.47        4.59      2.10 o
   4   8  10        0.38       -1.69      1.69 o
   5   8  10       13.51        9.56      5.24 o
   6   8  10       31.44       30.50      6.58 o
   7   8  10        3.14        2.08      4.53 o
   8   8  10        0.11        3.34      4.26 o
   9   8  10        0.01        2.95      4.91 o
  10   8  10        0.28        1.58      5.12 o
 -12   9  10        5.52        1.93      4.02 o
 -11   9  10        5.20        3.27      5.18 o
 -10   9  10        0.75        3.85      3.74 o
  -9   9  10        0.00       -1.36      2.98 o
  -8   9  10        2.71        8.01      3.27 o
  -7   9  10        6.65        5.94      3.04 o
  -6   9  10       12.49        9.71      2.26 o
  -5   9  10       32.25       39.59      3.34 o
  -4   9  10       31.99       27.25      2.85 o
  -3   9  10       23.38       21.69      2.60 o
  -2   9  10        5.83        3.47      1.86 o
  -1   9  10        1.14       -1.52      1.86 o
   0   9  10       20.05       28.26      2.52 o
   1   9  10        4.84        5.20      1.57 o
   2   9  10       19.01       23.88      2.34 o
   3   9  10       20.11       21.08      3.16 o
   4   9  10       13.03       12.69      2.75 o
   5   9  10        0.05       -3.34      3.34 o
   6   9  10        6.01        9.86      5.12 o
   7   9  10        4.69        4.85      4.94 o
   8   9  10        0.22       -1.31      4.23 o
   9   9  10        0.90        4.59      5.57 o
  10   9  10        0.95       -4.53      4.79 o
 -12  10  10        0.00        0.64      7.25 o
 -11  10  10        1.34        3.86      3.80 o
 -10  10  10        0.50        3.26      3.65 o
  -9  10  10        0.50        2.86      3.41 o
  -8  10  10        1.05        0.42      2.99 o
  -7  10  10       20.00       24.27      3.93 o
  -6  10  10       64.54       68.95      5.09 o
  -5  10  10       20.98       21.66      5.82 o
  -4  10  10        9.71       15.02      2.72 o
  -3  10  10        4.43        2.14      1.87 o
  -2  10  10        4.34        2.85      1.86 o
  -1  10  10        2.22        3.93      2.09 o
   0  10  10        1.09        3.73      1.96 o
   1  10  10       25.89       22.69      2.61 o
   2  10  10        1.84        4.13      1.80 o
   3  10  10       20.25       28.38      3.84 o
   4  10  10       40.74       44.28      4.07 o
   5  10  10       61.32       63.20      4.56 o
   6  10  10        0.32       -2.44      4.82 o
   7  10  10        0.09        2.86      5.39 o
   8  10  10        0.00       -1.28      5.15 o
   9  10  10        0.00        3.66      5.72 o
 -11  11  10        1.46       -1.75      4.47 o
 -10  11  10        0.19       -3.25      4.67 o
  -9  11  10        3.67        4.66      3.70 o
  -8  11  10        8.28       12.03      4.42 o
  -7  11  10        2.29        5.08      3.38 o
  -6  11  10        2.08        2.00      3.08 o
  -5  11  10        3.18        7.45      3.12 o
  -4  11  10        0.28        2.43      2.59 o
  -3  11  10       19.46       31.79      5.91 o
  -2  11  10        1.39       -2.27      3.92 o
  -1  11  10        0.07       -2.24      2.67 o
   0  11  10        1.30       -2.64      2.95 o
   1  11  10       42.75       40.73      3.66 o
   2  11  10       27.83       30.86      3.80 o
   3  11  10       31.96       32.46      7.62 o
   4  11  10        3.62       -0.42      5.21 o
   5  11  10        6.64        1.04      5.78 o
   6  11  10        0.00        7.65      6.31 o
   7  11  10        0.06        5.72      6.34 o
   8  11  10        0.67       -3.25      5.75 o
 -10  12  10        0.55       -4.39      4.39 o
  -9  12  10        0.16        0.02      3.52 o
  -8  12  10        0.85        0.17      4.14 o
  -7  12  10        3.56        4.29      3.52 o
  -6  12  10        5.25        7.72      3.43 o
  -5  12  10       16.81       16.32      3.87 o
  -4  12  10        1.04        2.49      3.72 o
  -3  12  10        0.09        0.31      2.65 o
  -2  12  10        0.02       -2.50      3.05 o
  -1  12  10        1.46       -0.70      3.89 o
   0  12  10        5.83        5.34      4.21 o
   1  12  10        3.36        2.08      7.73 o
   2  12  10        0.09       -1.67      4.97 o
   3  12  10        7.71       12.30      6.19 o
   4  12  10       15.90       11.56      6.58 o
   5  12  10        3.11        9.86      6.25 o
   6  12  10        6.23        3.87      6.19 o
   7  12  10        3.64       -5.51      5.51 o
  -9  13  10        0.35        0.80      4.51 o
  -8  13  10        1.02       -0.87      3.60 o
  -7  13  10        1.33        1.23      3.41 o
  -6  13  10        8.95       13.51      4.06 o
  -5  13  10        6.56        4.31      3.48 o
  -4  13  10        2.37        3.79      3.22 o
  -3  13  10        3.51        2.77      3.08 o
  -2  13  10        1.20       -0.73      3.37 o
  -1  13  10        1.26       -0.21      6.31 o
   0  13  10        8.65        6.26      3.52 o
   1  13  10        0.09       -0.57      3.62 o
   2  13  10        0.00       -1.01      5.42 o
   3  13  10        3.51        5.96      5.78 o
   4  13  10        0.03        3.22      5.99 o
   5  13  10        1.91        1.49      5.81 o
   6  13  10        3.88        5.66      6.49 o
  -8  14  10        0.05       -0.39      9.50 o
  -7  14  10        0.14        2.60      3.67 o
  -6  14  10        0.59        1.87      3.70 o
  -5  14  10        0.70       -2.76      3.35 o
  -4  14  10        5.97        5.59      3.73 o
  -3  14  10        1.99        3.03      3.96 o
  -2  14  10        5.86       -0.02      4.68 o
  -1  14  10       19.67       26.01      4.91 o
   0  14  10        0.10        0.15      4.33 o
   1  14  10        3.06       -2.62      5.57 o
   2  14  10        0.30        1.88      6.28 o
   3  14  10        1.96       -1.52      5.75 o
   4  14  10        0.13       10.30      6.70 o
   5  14  10        1.50        5.87      6.79 o
  -6  15  10        1.02        3.11      4.26 o
  -5  15  10        4.02       -0.24      3.82 o
  -4  15  10        1.44        3.75      4.43 o
  -3  15  10        8.65        7.87      4.53 o
  -2  15  10       19.63       25.49      9.38 o
  -1  15  10        0.00        2.36      7.30 o
   0  15  10       43.20       55.81      7.55 o
   1  15  10        0.17       -2.23      6.76 o
   2  15  10        0.73        1.10      6.37 o
   3  15  10        1.02        8.37      7.27 o
  -3  16  10        8.14       11.73      5.23 o
  -2  16  10        0.40        1.10      4.38 o
  -1  16  10        4.68        2.43      4.16 o
   0  16  10       25.26       44.20      9.71 o
   1  16  10        0.00        2.56      7.80 o
 -13   0  11       26.06       38.51      9.32 o
 -11   0  11       52.59       59.06      9.26 o
  -9   0  11       90.73       94.63      7.22 o
  -7   0  11        1.31       -1.48      1.48 o
  -5   0  11        4.31        2.16      1.27 o
  -3   0  11       15.90       17.42      2.41 o
  -1   0  11      179.94      172.64     10.87 o
   1   0  11      777.48      774.55     31.32 o
   3   0  11      134.10      110.58      6.73 o
   5   0  11        1.27        1.85      2.53 o
   7   0  11       22.74       34.84      4.74 o
   9   0  11       22.39       22.54      4.68 o
  11   0  11        1.08        4.14      4.38 o
 -14   1  11        0.31        3.51      4.76 o
 -13   1  11        0.25        4.66      4.85 o
 -12   1  11        0.07       -3.77      3.77 o
 -11   1  11        0.01       -3.47      3.47 o
 -10   1  11        0.25       -2.87      2.87 o
  -9   1  11        0.80        2.14      2.02 o
  -8   1  11        0.69        2.07      1.47 o
  -7   1  11       37.31       42.36      2.05 o
  -6   1  11        6.03        5.37      1.11 o
  -5   1  11        0.57       -0.75      1.00 o
  -4   1  11       58.59       57.26      2.07 o
  -3   1  11        8.33        4.48      1.54 o
  -2   1  11      145.33      149.68      4.52 o
  -1   1  11        7.17        8.48      1.64 o
   0   1  11       44.50       40.89      2.56 o
   1   1  11       81.29       75.36      3.19 o
   2   1  11      134.54      134.57      5.00 o
   3   1  11       71.61       66.28      3.81 o
   4   1  11       42.88       39.60      3.17 o
   5   1  11       14.01       10.84      2.21 o
   6   1  11       13.28       17.40      3.87 o
   7   1  11        7.12        5.04      2.25 o
   8   1  11        3.38        2.43      2.17 o
   9   1  11        0.09        4.03      2.66 o
  10   1  11        7.47        8.74      3.12 o
  11   1  11        2.18       -0.08      6.25 o
 -14   2  11        1.22        0.29      4.96 o
 -13   2  11       16.23       19.30      5.64 o
 -12   2  11        0.32        0.87      3.78 o
 -11   2  11        2.80        7.16      3.99 o
 -10   2  11       11.95       13.56      4.37 o
  -9   2  11        5.45        5.93      1.90 o
  -8   2  11        7.60        6.31      1.80 o
  -7   2  11        0.02       -0.58      1.05 o
  -6   2  11        2.24        1.27      0.95 o
  -5   2  11       25.54       27.24      2.02 o
  -4   2  11      200.00      205.54      4.44 o
  -3   2  11       69.86       74.29      3.32 o
  -2   2  11      236.32      236.30      5.42 o
  -1   2  11       51.46       51.60      2.84 o
   0   2  11        1.74        0.81      1.40 o
   1   2  11       43.72       40.55      3.97 o
   2   2  11        0.22        0.08      1.43 o
   3   2  11        0.65        0.38      1.51 o
   4   2  11        0.36        2.87      1.66 o
   5   2  11        0.39       -0.37      1.94 o
   6   2  11        3.34        2.99      4.38 o
   7   2  11       22.87       23.94      2.89 o
   8   2  11        0.24        0.50      2.59 o
   9   2  11       19.62       20.27      3.29 o
  10   2  11        0.01       -2.51      4.01 o
  11   2  11        0.16       -1.73      3.90 o
 -14   3  11        0.00       -4.42      4.42 o
 -13   3  11        0.09       -4.15      4.15 o
 -12   3  11        0.25       -2.34      3.80 o
 -11   3  11        1.66        5.61      7.65 o
 -10   3  11       14.95       15.59      3.51 o
  -9   3  11        9.79        8.94      4.17 o
  -8   3  11       26.61       26.55      2.37 o
  -7   3  11        9.20        8.98      1.42 o
  -6   3  11        0.66        1.28      1.44 o
  -5   3  11       21.80       26.28      2.02 o
  -4   3  11        0.37       -1.10      1.10 o
  -3   3  11      100.82       97.08      2.94 o
  -2   3  11        0.40        0.78      1.28 o
  -1   3  11        4.69        3.34      1.71 o
   0   3  11        7.12        7.38      1.81 o
   1   3  11        2.77        2.24      1.48 o
   2   3  11       14.19       12.81      1.85 o
   3   3  11       10.05        8.34      2.11 o
   4   3  11       15.80       12.92      2.93 o
   5   3  11        2.02        5.00      1.67 o
   6   3  11        0.12       -2.53      2.53 o
   7   3  11        0.04       -2.95      2.95 o
   8   3  11        0.28       -0.36      3.45 o
   9   3  11        0.34       -1.07      3.57 o
  10   3  11        0.03       -2.03      4.14 o
  11   3  11        5.68        9.80      5.57 o
 -13   4  11        3.16        2.53      5.03 o
 -12   4  11        0.06       -0.53      4.17 o
 -11   4  11        0.70        0.92      3.83 o
 -10   4  11        0.79        3.08      2.64 o
  -9   4  11       17.11       20.38      4.47 o
  -8   4  11        2.43        2.12      1.54 o
  -7   4  11       13.57       17.18      2.08 o
  -6   4  11      145.86      162.64      4.44 o
  -5   4  11       55.90       59.57      2.78 o
  -4   4  11        8.23        9.18      1.54 o
  -3   4  11       44.34       49.20      2.35 o
  -2   4  11      230.66      236.10      4.70 o
  -1   4  11       15.24       15.59      2.22 o
   0   4  11       75.15       81.57      7.70 o
   1   4  11        0.03        2.46      1.39 o
   2   4  11       17.13       15.35      1.89 o
   3   4  11       25.71       30.69      3.98 o
   4   4  11       19.78       11.26      4.05 o
   5   4  11       31.88       27.61      5.09 o
   6   4  11        0.32        1.79      3.66 o
   7   4  11       16.08       15.58      4.68 o
   8   4  11        9.74       10.04      4.77 o
   9   4  11        0.07        4.11      3.27 o
  10   4  11        0.31        1.76      4.41 o
 -13   5  11        1.56       -0.84      4.82 o
 -12   5  11       15.81       21.31      5.64 o
 -11   5  11        1.60        3.46      5.15 o
 -10   5  11       32.63       31.92      5.67 o
  -9   5  11        3.18        3.28      3.18 o
  -8   5  11       28.31       32.46      2.76 o
  -7   5  11        1.65        0.77      1.47 o
  -6   5  11        0.70        0.01      1.42 o
  -5   5  11       53.95       50.06      3.27 o
  -4   5  11       56.86       56.33      2.68 o
  -3   5  11       18.73       20.00      2.23 o
  -2   5  11        1.75        2.28      1.28 o
  -1   5  11        3.93        1.74      1.15 o
   0   5  11       46.72       44.28      2.63 o
   1   5  11      120.55      119.49      5.67 o
   2   5  11       36.49       33.69      3.37 o
   3   5  11        9.34        9.80      3.81 o
   4   5  11       28.62       27.19      5.36 o
   5   5  11       21.63       21.62      5.33 o
   6   5  11        3.53        0.63      3.87 o
   7   5  11        0.31        1.58      4.05 o
   8   5  11        3.28        3.81      4.08 o
   9   5  11        0.09       -0.36      4.26 o
  10   5  11        0.04        0.68      4.29 o
 -13   6  11        1.61        3.80      5.07 o
 -12   6  11       10.36        0.25      4.44 o
 -11   6  11        1.92       -3.65      3.65 o
 -10   6  11        2.52       -1.50      2.84 o
  -9   6  11        0.09       -2.60      2.60 o
  -8   6  11        4.08       -1.06      2.44 o
  -7   6  11       39.26       43.05      3.01 o
  -6   6  11        3.02        4.59      1.60 o
  -5   6  11        0.49        0.62      1.55 o
  -4   6  11       27.45       28.37      2.22 o
  -3   6  11        6.00        6.15      1.78 o
  -2   6  11        3.38        2.35      1.40 o
  -1   6  11        0.00       -1.19      1.75 o
   0   6  11        3.17        1.28      1.22 o
   1   6  11        9.37        5.67      1.62 o
   2   6  11       59.75       65.64      2.96 o
   3   6  11        0.11        0.21      3.25 o
   4   6  11       41.52       39.10      6.37 o
   5   6  11        0.84        1.22      3.87 o
   6   6  11        7.46       -2.35      3.54 o
   7   6  11        0.50       -0.33      3.78 o
   8   6  11        1.88        1.04      4.26 o
   9   6  11        0.14       -4.29      4.29 o
  10   6  11        0.57        1.31      4.91 o
 -12   7  11        3.21       -2.35      4.68 o
 -11   7  11        3.29       -1.06      4.17 o
 -10   7  11        1.06       -2.96      2.96 o
  -9   7  11        5.83        4.90      3.19 o
  -8   7  11        4.67        4.57      3.26 o
  -7   7  11       16.27       12.95      2.83 o
  -6   7  11        1.66        2.53      1.62 o
  -5   7  11       63.69       67.11      4.17 o
  -4   7  11       25.30       25.37      3.76 o
  -3   7  11        8.45        6.79      1.80 o
  -2   7  11        3.47        4.85      1.60 o
  -1   7  11        0.29        1.32      1.46 o
   0   7  11        4.33        2.14      1.35 o
   1   7  11       54.01       64.14      4.47 o
   2   7  11       12.87       17.12      4.88 o
   3   7  11        0.00       -1.16      3.48 o
   4   7  11        0.49        4.56      4.08 o
   5   7  11        1.57        1.85      3.60 o
   6   7  11        0.54        2.74      4.29 o
   7   7  11        8.38        5.24      4.88 o
   8   7  11        1.96       -3.87      3.93 o
   9   7  11        0.73        8.96      5.15 o
 -12   8  11        0.94       -2.95      4.69 o
 -11   8  11        3.84        1.85      3.66 o
 -10   8  11        0.00       -1.43      3.28 o
  -9   8  11        0.02       -0.65      3.08 o
  -8   8  11        2.54        1.28      4.75 o
  -7   8  11       13.18       16.00      3.02 o
  -6   8  11       63.12       65.96      4.99 o
  -5   8  11        7.40        4.36      2.07 o
  -4   8  11       14.37       12.41      3.16 o
  -3   8  11      115.11      115.80      5.06 o
  -2   8  11       65.42       70.12      3.53 o
  -1   8  11        0.65        0.81      2.04 o
   0   8  11        0.51        0.94      1.46 o
   1   8  11        0.03       -0.90      1.45 o
   2   8  11       33.01       34.23      3.23 o
   3   8  11        0.69        0.92      4.41 o
   4   8  11       28.36       25.28      5.93 o
   5   8  11       38.71       31.99      6.61 o
   6   8  11        1.67        2.68      4.50 o
   7   8  11        3.59        0.18      4.38 o
   8   8  11        0.02       -4.26      4.26 o
   9   8  11        0.62        2.59      5.00 o
 -11   9  11        6.19        1.70      9.51 o
 -10   9  11        0.02       -1.50      3.56 o
  -9   9  11        9.68        7.93      3.73 o
  -8   9  11        1.67       -0.56      3.26 o
  -7   9  11        1.74        1.74      2.84 o
  -6   9  11       35.48       51.05      9.52 o
  -5   9  11       35.34       32.87      4.81 o
  -4   9  11       74.08       71.76      4.53 o
  -3   9  11       20.87       19.52      4.24 o
  -2   9  11        8.69        8.59      2.88 o
  -1   9  11       22.25       22.24      2.45 o
   0   9  11        0.75        3.59      1.73 o
   1   9  11       12.03       13.67      4.67 o
   2   9  11       37.49       49.32     11.87 o
   3   9  11        1.82        1.22      4.20 o
   4   9  11       21.92        8.13      4.91 o
   5   9  11        1.49       -1.58      4.14 o
   6   9  11        5.25        0.68      4.71 o
   7   9  11        0.42       -2.41      4.38 o
   8   9  11        1.25        1.76      5.21 o
 -11  10  11        0.23        1.09      5.01 o
 -10  10  11        4.27        6.89      4.13 o
  -9  10  11       12.99       12.29      3.97 o
  -8  10  11        4.78        9.38      3.82 o
  -7  10  11        3.02        3.86      4.00 o
  -6  10  11       11.01       14.11      6.52 o
  -5  10  11       14.20       14.49      7.07 o
  -4  10  11        2.15        8.72      3.65 o
  -3  10  11        2.16       -2.00      2.94 o
  -2  10  11       24.91       31.03      4.21 o
  -1  10  11        8.02        6.72      2.02 o
   0  10  11        0.99        4.11      2.06 o
   1  10  11       13.49       15.39      2.31 o
   2  10  11        6.62        8.64      2.59 o
   3  10  11        2.03        6.53      2.74 o
   4  10  11        2.56        1.91      4.77 o
   5  10  11        4.23       13.16      5.63 o
   6  10  11        9.21       -1.19      4.56 o
   7  10  11        1.85       10.87      5.96 o
   8  10  11        3.85        5.00      5.75 o
 -10  11  11        0.01       -2.21      4.85 o
  -9  11  11        4.26        1.93      3.85 o
  -8  11  11        2.59        0.36      3.60 o
  -7  11  11       13.27       19.89      5.19 o
  -6  11  11        1.14        3.49      4.03 o
  -5  11  11       27.34       40.10      9.34 o
  -4  11  11       33.51       38.80      5.24 o
  -3  11  11       14.34       14.30      4.02 o
  -2  11  11        0.00       -2.80      2.96 o
  -1  11  11        2.06       -0.11      2.93 o
   0  11  11        0.52        1.63      2.99 o
   1  11  11        0.12       -1.11      2.69 o
   2  11  11        2.21        2.20      5.18 o
   3  11  11       10.18       13.28      6.25 o
   4  11  11        1.62       -2.38      5.39 o
   5  11  11        2.13        8.46      6.19 o
   6  11  11        3.42        2.14      5.90 o
   7  11  11       10.65       15.87      7.15 o
  -9  12  11        4.68       13.65      5.71 o
  -8  12  11       15.28       29.09      6.24 o
  -7  12  11        1.30        2.56      4.24 o
  -6  12  11        4.18       13.89      4.67 o
  -5  12  11        0.73       -0.96      3.69 o
  -4  12  11        0.23        1.65      3.57 o
  -3  12  11        0.06        0.50      3.58 o
  -2  12  11        0.00       -5.62      6.95 o
  -1  12  11        0.41       -2.92      2.92 o
   0  12  11       29.17       32.44      5.24 o
   1  12  11       18.52       18.76      7.09 o
   2  12  11        1.40        4.62      5.99 o
   3  12  11        5.35        7.59      6.08 o
   4  12  11        0.27        7.65      6.08 o
   5  12  11        0.64       -4.79      4.79 o
   6  12  11        1.52       17.87      7.36 o
  -8  13  11        1.66        2.19      5.67 o
  -7  13  11        0.58       -2.53      4.25 o
  -6  13  11        2.04        7.52      4.67 o
  -5  13  11        1.57        0.18      3.98 o
  -4  13  11        2.57        6.36      4.16 o
  -3  13  11        0.02       -3.24      3.24 o
  -2  13  11       34.21       32.73     16.22 o
  -1  13  11        1.43       -3.31      3.31 o
   0  13  11       25.38       27.33      4.45 o
   1  13  11        0.85        3.45      6.55 o
   2  13  11        0.07       -1.43      5.75 o
   3  13  11        0.54        1.16      5.99 o
   4  13  11        0.00        2.14      5.99 o
   5  13  11        0.57        0.68      6.02 o
  -6  14  11        2.16        7.09      5.10 o
  -5  14  11        1.24       -4.25      4.25 o
  -4  14  11        6.45        2.60      4.74 o
  -3  14  11        2.91        3.40      4.43 o
  -2  14  11       38.12       41.98      8.64 o
  -1  14  11        3.01        4.80      3.96 o
   0  14  11        1.51        3.02      4.05 o
   1  14  11        1.05       -1.79      5.99 o
   2  14  11        0.57        6.94      6.64 o
   3  14  11        0.00        2.44      6.88 o
  -4  15  11        2.78        0.69      4.47 o
  -3  15  11        4.75        6.58      4.65 o
  -2  15  11        3.53       -3.76      5.21 o
  -1  15  11        0.52        1.27      3.80 o
   0  15  11        2.04        4.28      4.10 o
   1  15  11        2.10        2.56      7.42 o
 -12   0  12        1.54       -0.21      5.63 o
 -10   0  12        4.75       10.85      3.68 o
  -8   0  12        2.16        4.45      2.16 o
  -6   0  12       14.26       17.67      2.68 o
  -4   0  12        7.15       10.42      3.01 o
  -2   0  12       13.41       15.05      3.09 o
   0   0  12       17.10        9.80      2.87 o
   2   0  12        8.85        8.61      3.13 o
   4   0  12        3.00        3.48      2.74 o
   6   0  12        0.99        4.91      2.92 o
   8   0  12       54.70       66.17      6.31 o
  10   0  12       26.66       35.38      5.99 o
 -13   1  12       12.65       17.36      5.60 o
 -12   1  12        4.16        3.64      4.43 o
 -11   1  12        9.53        9.89     10.07 o
 -10   1  12        0.20        1.66      2.63 o
  -9   1  12       85.54       91.15      4.86 o
  -8   1  12        5.24        6.25      3.08 o
  -7   1  12      118.73      120.36      3.28 o
  -6   1  12        3.58        4.41      1.42 o
  -5   1  12       56.48       57.81      3.56 o
  -4   1  12        9.47        7.16      1.94 o
  -3   1  12        2.54        2.23      1.65 o
  -2   1  12       77.23       71.33      3.48 o
  -1   1  12       99.09       87.70      3.73 o
   0   1  12       13.28       11.99      1.94 o
   1   1  12       36.45       33.19      2.44 o
   2   1  12       11.10       14.32      2.14 o
   3   1  12        6.16        6.57      2.08 o
   4   1  12        0.01        2.85      1.85 o
   5   1  12        0.05        0.86      1.83 o
   6   1  12       11.63       13.70      3.40 o
   7   1  12       31.88       34.22      3.59 o
   8   1  12        0.21        3.21      2.44 o
   9   1  12        5.94        3.60      3.50 o
  10   1  12        4.00       12.45      4.62 o
 -13   2  12        1.08        1.37      4.79 o
 -12   2  12        8.93        2.58      4.53 o
 -11   2  12        1.51        1.99      4.11 o
 -10   2  12        1.69       -3.50      3.68 o
  -9   2  12       25.93       24.42      3.95 o
  -8   2  12        1.96        1.22      1.48 o
  -7   2  12       46.52       48.95      2.80 o
  -6   2  12       37.67       37.43      2.39 o
  -5   2  12       43.17       43.33      2.81 o
  -4   2  12       28.83       32.17      2.84 o
  -3   2  12        0.27       -0.34      1.54 o
  -2   2  12       70.90       69.46      3.49 o
  -1   2  12        4.65        5.11      1.73 o
   0   2  12        7.47        9.24      1.81 o
   1   2  12       26.30       25.65      2.49 o
   2   2  12       50.76       53.53      3.12 o
   3   2  12        0.24       -0.43      2.38 o
   4   2  12        0.10        0.21      1.66 o
   5   2  12        6.63       10.04      2.17 o
   6   2  12        0.01        2.50      3.22 o
   7   2  12        1.04       -1.25      3.28 o
   8   2  12        0.80        3.99      3.87 o
   9   2  12        3.90        3.81      4.08 o
  10   2  12        0.17        2.32      4.41 o
 -13   3  12        5.11       -1.90     11.42 o
 -12   3  12        2.37        8.95      4.64 o
 -11   3  12       11.66       10.33      4.42 o
 -10   3  12        7.18       -2.59      3.77 o
  -9   3  12        1.39        4.46      2.80 o
  -8   3  12       53.20       52.21      3.56 o
  -7   3  12       38.17       39.03      4.06 o
  -6   3  12       68.17       76.51      3.22 o
  -5   3  12        7.47        7.51      1.54 o
  -4   3  12       33.66       27.34      1.94 o
  -3   3  12        1.53        1.52      1.95 o
  -2   3  12       48.44       46.15      4.31 o
  -1   3  12       67.47       64.07      3.78 o
   0   3  12        4.66        3.45      1.78 o
   1   3  12       40.51       43.12      3.14 o
   2   3  12        7.08        6.17      2.07 o
   3   3  12        7.26        8.15      2.34 o
   4   3  12        0.89        0.48      1.63 o
   5   3  12        0.86        0.09      3.31 o
   6   3  12        0.51       -1.37      3.16 o
   7   3  12        0.10        0.71      3.42 o
   8   3  12        1.49       11.44      4.17 o
   9   3  12        4.04        5.45      4.47 o
  10   3  12        0.02       -4.26      4.26 o
 -13   4  12        0.24       -2.15      5.03 o
 -12   4  12        2.27       -4.41      4.41 o
 -11   4  12        3.46        2.41      6.36 o
 -10   4  12       13.22       14.31      4.61 o
  -9   4  12        0.24        2.30      3.51 o
  -8   4  12       20.61       21.51      3.77 o
  -7   4  12        5.15        3.63      2.00 o
  -6   4  12       36.35       39.07      4.69 o
  -5   4  12        5.56        5.31      1.58 o
  -4   4  12        3.24        4.75      1.76 o
  -3   4  12        2.70        1.37      1.23 o
  -2   4  12       19.31       20.45      2.31 o
  -1   4  12        2.57        4.96      1.90 o
   0   4  12        0.35       -0.77      2.01 o
   1   4  12       18.54       16.94      2.07 o
   2   4  12       28.26       30.91      2.41 o
   3   4  12        0.11       -1.18      1.65 o
   4   4  12        3.96       10.16      4.08 o
   5   4  12        0.00        1.46      3.42 o
   6   4  12        0.84       -0.71      3.42 o
   7   4  12       16.92       15.52      5.15 o
   8   4  12        0.60        0.09      3.72 o
   9   4  12        0.39        5.21      4.47 o
 -12   5  12        1.23        0.77      4.59 o
 -11   5  12        0.35       -3.73      3.73 o
 -10   5  12        5.64        0.54      4.03 o
  -9   5  12        3.33        1.00      3.73 o
  -8   5  12       23.18       16.78      3.39 o
  -7   5  12        4.50        5.31      2.05 o
  -6   5  12       67.45       82.83      3.79 o
  -5   5  12        0.92       -0.60      1.36 o
  -4   5  12       20.69       21.58      2.89 o
  -3   5  12        2.79        0.73      1.29 o
  -2   5  12       33.17       37.11      3.24 o
  -1   5  12        1.93        1.51      1.87 o
   0   5  12        2.48        2.12      1.65 o
   1   5  12       24.58       32.60      5.73 o
   2   5  12        7.19       13.82      2.03 o
   3   5  12       18.02       17.21      4.74 o
   4   5  12        3.22        5.03      3.87 o
   5   5  12        0.01       -3.04      3.04 o
   6   5  12        3.72        4.88      3.78 o
   7   5  12        0.17        1.61      3.90 o
   8   5  12        1.54       -0.18      4.23 o
   9   5  12        0.26        4.17      4.29 o
 -12   6  12        0.53        1.70      4.72 o
 -11   6  12        0.02       -4.22      4.22 o
 -10   6  12        2.44       -3.86      3.86 o
  -9   6  12       20.16       25.41      5.34 o
  -8   6  12        0.13       -1.20      3.38 o
  -7   6  12        4.92        5.84      2.94 o
  -6   6  12        0.87        1.10      1.91 o
  -5   6  12        0.58        1.40      1.71 o
  -4   6  12       14.89       15.83      2.54 o
  -3   6  12        0.11       -0.53      1.50 o
  -2   6  12        0.03       -0.05      1.45 o
  -1   6  12       16.74       15.16      2.02 o
   0   6  12        0.00       -0.12      1.57 o
   1   6  12       35.34       37.77      2.78 o
   2   6  12        0.33       -1.13      3.51 o
   3   6  12        6.95        3.72      3.81 o
   4   6  12        0.27        4.62      3.81 o
   5   6  12        1.15       -3.54      3.54 o
   6   6  12        4.78        2.29      4.32 o
   7   6  12        8.44        5.84      4.53 o
   8   6  12        0.24        4.91      4.68 o
   9   6  12        1.61        1.22      4.53 o
 -12   7  12        6.01       -2.70      7.18 o
 -11   7  12        1.07        8.23      4.79 o
 -10   7  12        4.87        7.08      4.94 o
  -9   7  12        6.62        2.67      4.05 o
  -8   7  12        4.34        7.63      4.09 o
  -7   7  12        3.73        2.19      3.81 o
  -6   7  12       62.26       64.05      5.00 o
  -5   7  12        6.92       12.17      2.52 o
  -4   7  12       23.98       24.05      3.43 o
  -3   7  12        2.13        0.45      2.39 o
  -2   7  12      130.37      134.42      4.53 o
  -1   7  12        1.37        2.10      1.51 o
   0   7  12       16.46       10.96      2.46 o
   1   7  12       24.09       25.59      5.52 o
   2   7  12        0.03       -3.34      3.34 o
   3   7  12        0.03        4.17      4.05 o
   4   7  12        0.00       -3.19      3.37 o
   5   7  12        3.52        2.08      4.35 o
   6   7  12        2.84        1.61      4.38 o
   7   7  12        0.33        3.07      4.05 o
   8   7  12        0.90       -2.62      4.35 o
 -11   8  12        2.65       -4.73      4.73 o
 -10   8  12        1.29        2.23      4.70 o
  -9   8  12       18.50       24.86      5.69 o
  -8   8  12        0.16       -2.02      3.73 o
  -7   8  12       26.61       26.35      8.80 o
  -6   8  12       13.29       15.85      4.32 o
  -5   8  12        1.39        0.69      3.16 o
  -4   8  12      108.32      106.72      5.23 o
  -3   8  12        0.67        1.99      1.84 o
  -2   8  12       21.07       23.53      2.45 o
  -1   8  12        1.93       -0.23      1.87 o
   0   8  12        5.76        8.26      2.13 o
   1   8  12        0.44       -2.20      3.72 o
   2   8  12       21.87       17.99      6.05 o
   3   8  12       22.77       31.72      6.49 o
   4   8  12        1.60       -0.15      4.20 o
   5   8  12       23.09       31.69      6.79 o
   6   8  12        9.76       15.43      5.99 o
   7   8  12        5.16       12.45      5.84 o
   8   8  12        4.30        6.28      5.63 o
 -10   9  12        0.00       -1.02      5.46 o
  -9   9  12        1.80        2.42      4.41 o
  -8   9  12       26.04       32.56      5.84 o
  -7   9  12       13.05       11.16      4.52 o
  -6   9  12       21.69       25.67      5.15 o
  -5   9  12       26.83       27.30      4.75 o
  -4   9  12        2.29        4.70      3.68 o
  -3   9  12       26.31       30.01      3.69 o
  -2   9  12        0.35        3.25      1.91 o
  -1   9  12       58.09       60.56      3.37 o
   0   9  12        0.38       -1.60      1.60 o
   1   9  12        1.64        1.34      4.77 o
   2   9  12        0.02        0.98      4.82 o
   3   9  12       12.31       16.02      5.60 o
   4   9  12        4.60        2.59      4.79 o
   5   9  12        1.42        3.16      4.77 o
   6   9  12        1.71        4.74      4.97 o
   7   9  12        4.07        6.16      5.57 o
 -10  10  12        0.10       -3.56      4.45 o
  -9  10  12        3.98        7.05      5.39 o
  -8  10  12        0.85        0.59      4.44 o
  -7  10  12       23.55       21.36      5.26 o
  -6  10  12       42.69       46.23      5.97 o
  -5  10  12       40.27       39.71      5.54 o
  -4  10  12        2.86        6.69      3.98 o
  -3  10  12        0.21       -2.05      3.05 o
  -2  10  12        0.42       -2.48      2.48 o
  -1  10  12        0.50        0.29      2.94 o
   0  10  12       11.74       14.09      6.73 o
   1  10  12        0.09        2.28      2.29 o
   2  10  12       11.38        7.83      6.08 o
   3  10  12        5.08        2.77      4.88 o
   4  10  12        7.34        4.38      4.88 o
   5  10  12        1.08        1.13      4.35 o
   6  10  12        0.05        0.36      5.15 o
   7  10  12        0.11       -2.26      5.00 o
  -9  11  12       27.38       25.67      6.18 o
  -8  11  12       25.15       25.80      6.39 o
  -7  11  12        7.90        5.95      5.24 o
  -6  11  12       22.92       19.96      5.09 o
  -5  11  12       23.84       26.81      5.22 o
  -4  11  12        8.31        7.77      4.21 o
  -3  11  12        0.02       -0.30      3.32 o
  -2  11  12        6.40        3.46      3.39 o
  -1  11  12       20.06       17.35      3.99 o
   0  11  12        1.29        3.69      5.72 o
   1  11  12       25.93       35.44      7.92 o
   2  11  12        2.10        7.42      6.43 o
   3  11  12        3.29        7.21      5.99 o
   4  11  12       10.32       14.56      6.34 o
   5  11  12        3.99       -0.21      5.54 o
   6  11  12        8.51       13.52      6.46 o
  -8  12  12        0.25       -2.67      4.57 o
  -7  12  12        0.53        4.03      4.68 o
  -6  12  12        2.20       -1.11      4.10 o
  -5  12  12       12.42       12.09      4.90 o
  -4  12  12        4.30        7.12      4.51 o
  -3  12  12       22.63       22.84      4.85 o
  -2  12  12        7.23        8.70      3.92 o
  -1  12  12       44.93       46.52      5.51 o
   0  12  12        8.05       20.55      7.42 o
   1  12  12        3.58        7.42      6.16 o
   2  12  12        0.06        4.05      6.05 o
   3  12  12        2.69        6.55      6.34 o
   4  12  12        4.52       19.66      7.36 o
  -6  13  12        4.00        3.27      4.54 o
  -5  13  12        2.95        1.48      4.35 o
  -4  13  12       13.54        8.53      4.75 o
  -3  13  12        0.57       -0.27      4.07 o
  -2  13  12        6.10       -1.39      4.04 o
  -1  13  12        0.04       -3.62      3.62 o
   0  13  12        0.11        8.37      6.79 o
   1  13  12        0.95       -1.64      6.05 o
   2  13  12        0.79       -4.17      5.78 o
   3  13  12        1.82       -5.63      5.63 o
  -4  14  12        1.72       -1.82      4.57 o
  -3  14  12        2.89       -4.04      4.04 o
  -2  14  12        0.01        0.27      3.77 o
  -1  14  12        1.86        7.66      5.64 o
   0  14  12        0.67       -5.57      5.57 o
   1  14  12        0.16        0.09      6.25 o
 -11   0  13       37.19       41.84      9.11 o
  -9   0  13      174.62      187.47      7.91 o
  -7   0  13        0.15        3.13      4.35 o
  -5   0  13       43.81       36.23      4.56 o
  -3   0  13        6.86        1.59      3.10 o
  -1   0  13       85.54       90.44      5.76 o
   1   0  13      171.44      164.43      7.20 o
   3   0  13        9.69       11.94      3.45 o
   5   0  13       27.39       37.73      4.74 o
   7   0  13       12.67       17.66      4.65 o
 -12   1  13       10.88        4.54      4.95 o
 -11   1  13        5.43       -1.53      4.17 o
 -10   1  13       12.50       13.71      4.55 o
  -9   1  13        1.34        0.70      4.01 o
  -8   1  13       23.34       21.67      4.33 o
  -7   1  13       31.79       27.93      4.43 o
  -6   1  13        1.00       -1.88      4.41 o
  -5   1  13        2.69        3.62      2.49 o
  -4   1  13        1.12        0.02      1.74 o
  -3   1  13       21.65       20.92      2.48 o
  -2   1  13        0.08       -0.13      1.65 o
  -1   1  13       46.23       45.02      3.08 o
   0   1  13        5.44        3.49      1.76 o
   1   1  13        0.07       -0.81      1.72 o
   2   1  13       13.44       18.98      2.68 o
   3   1  13        5.59        5.55      2.15 o
   4   1  13       15.50       16.20      2.70 o
   5   1  13        2.22        4.22      3.47 o
   6   1  13        1.87        2.72      2.25 o
   7   1  13        0.25       -3.34      3.34 o
   8   1  13       22.97       30.88      5.69 o
   9   1  13        1.12       -2.41      3.75 o
 -12   2  13        6.07        5.36      4.91 o
 -11   2  13        0.04        2.72      4.21 o
 -10   2  13        1.88       -3.45      3.45 o
  -9   2  13        1.66       -1.84      3.47 o
  -8   2  13        1.55        0.57      1.98 o
  -7   2  13       47.85       44.91      5.51 o
  -6   2  13        1.66        6.54      3.10 o
  -5   2  13        3.96        4.67      2.40 o
  -4   2  13        3.41        2.45      1.84 o
  -3   2  13       18.45       18.97      2.51 o
  -2   2  13        0.45       -0.20      1.57 o
  -1   2  13       95.61       90.00      4.02 o
   0   2  13       16.28       15.62      2.41 o
   1   2  13       33.27       29.66      2.80 o
   2   2  13        0.07        1.90      1.70 o
   3   2  13        0.00        0.83      1.76 o
   4   2  13        0.71        0.30      2.08 o
   5   2  13        5.53       10.81      4.23 o
   6   2  13        7.97        9.77      4.11 o
   7   2  13        2.82        5.66      4.05 o
   8   2  13        2.21        4.97      3.96 o
   9   2  13        1.19        3.28      4.35 o
 -12   3  13        0.11       -4.26      4.26 o
 -11   3  13        2.92       -0.16      5.02 o
 -10   3  13        0.10       -3.69      3.69 o
  -9   3  13       22.45       16.75      4.76 o
  -8   3  13       23.20       15.55      4.56 o
  -7   3  13        8.03        7.71      2.30 o
  -6   3  13        3.23        1.34      2.39 o
  -5   3  13        3.73        1.33      5.29 o
  -4   3  13        8.74        9.09      4.36 o
  -3   3  13        8.52       13.30      2.26 o
  -2   3  13        4.47        3.53      1.89 o
  -1   3  13        0.33        0.29      1.58 o
   0   3  13        5.26        5.84      2.01 o
   1   3  13       19.67       21.95      2.46 o
   2   3  13        2.42        0.20      1.84 o
   3   3  13        9.53        6.72      2.18 o
   4   3  13        0.00        1.01      3.54 o
   5   3  13       14.60       11.29      4.02 o
   6   3  13        0.30       -1.52      3.40 o
   7   3  13        3.06       10.60      4.56 o
   8   3  13        2.03       -3.48      3.48 o
 -12   4  13        5.82        6.39      5.26 o
 -11   4  13        5.41        3.78      4.76 o
 -10   4  13        6.89        6.07      4.44 o
  -9   4  13        0.33       -3.32      3.32 o
  -8   4  13        2.64       10.24      3.27 o
  -7   4  13        5.52        4.53      1.96 o
  -6   4  13       38.78       41.15      3.51 o
  -5   4  13        0.14        3.35      2.01 o
  -4   4  13       56.18       68.45      5.01 o
  -3   4  13        3.02        3.32      2.23 o
  -2   4  13        0.06       -0.75      1.97 o
  -1   4  13       22.49       25.68      2.87 o
   0   4  13        0.24       -1.00      2.03 o
   1   4  13       25.64       29.29      3.74 o
   2   4  13        0.82       -0.21      3.50 o
   3   4  13        6.66        7.24      4.05 o
   4   4  13        4.92       10.90      4.14 o
   5   4  13        0.40        1.43      3.54 o
   6   4  13        8.15        8.01      4.17 o
   7   4  13        0.52        1.67      3.66 o
   8   4  13        1.77        7.48      4.91 o
 -11   5  13        0.07       -3.76      3.76 o
 -10   5  13        1.68       -4.33      4.33 o
  -9   5  13       30.22       34.07      5.55 o
  -8   5  13        0.25       -3.03      3.03 o
  -7   5  13        2.31       -1.17      2.59 o
  -6   5  13        2.89        2.94      2.13 o
  -5   5  13        0.67        0.35      2.97 o
  -4   5  13        3.44        3.66      1.78 o
  -3   5  13       33.65       28.77      3.36 o
  -2   5  13        9.01       14.52      2.65 o
  -1   5  13        7.35        6.28      2.96 o
   0   5  13        1.19       -1.48      1.77 o
   1   5  13        0.84        3.19      2.01 o
   2   5  13        0.01        0.48      3.25 o
   3   5  13        7.58        7.42      4.38 o
   4   5  13        5.97        3.99      3.90 o
   5   5  13        0.18       -2.38      3.54 o
   6   5  13        0.09        2.41      3.99 o
   7   5  13        9.59        8.37      4.47 o
   8   5  13        0.19       -3.90      3.90 o
 -11   6  13        0.72       -4.16      4.16 o
 -10   6  13       20.85       20.69      5.58 o
  -9   6  13        0.52        2.64      4.16 o
  -8   6  13       13.57       13.89     12.87 o
  -7   6  13        0.26       -3.11      3.11 o
  -6   6  13        3.87        8.15      3.00 o
  -5   6  13        5.35        3.62      2.11 o
  -4   6  13        8.42        5.08      2.89 o
  -3   6  13       10.57       10.87      2.70 o
  -2   6  13        0.00       -1.49      1.95 o
  -1   6  13        3.94        7.03      3.12 o
   0   6  13        0.56       -0.83      1.79 o
   1   6  13       11.39        9.23      4.68 o
   2   6  13        0.79        6.02      4.26 o
   3   6  13        6.55       14.24      4.79 o
   4   6  13        7.56        8.52      4.77 o
   5   6  13        2.94        3.90      4.14 o
   6   6  13        1.98        4.82      4.35 o
   7   6  13        0.44       -0.33      4.14 o
   8   6  13        1.85        2.20      5.03 o
 -11   7  13        2.51        2.08      5.15 o
 -10   7  13        4.90       14.84      5.29 o
  -9   7  13       10.00        7.59      4.79 o
  -8   7  13        2.11       -3.51      3.51 o
  -7   7  13       15.98       10.57      4.33 o
  -6   7  13        5.78        2.42      3.51 o
  -5   7  13        6.46        7.60      3.12 o
  -4   7  13        0.00       -1.48      2.37 o
  -3   7  13       30.36       33.33      3.11 o
  -2   7  13        3.00        3.65      2.40 o
  -1   7  13        1.53        1.49      2.15 o
   0   7  13        8.54        2.38      2.34 o
   1   7  13       10.41        2.38      4.50 o
   2   7  13        0.24       -3.37      3.78 o
   3   7  13        0.55       -2.74      3.28 o
   4   7  13        0.32        7.30      4.77 o
   5   7  13        8.79        7.45      4.53 o
   6   7  13        0.11        3.34      4.62 o
   7   7  13        9.04       16.86      6.22 o
 -10   8  13        9.12        3.86      5.08 o
  -9   8  13        0.34        0.65      4.23 o
  -8   8  13        0.01       -3.43      4.11 o
  -7   8  13        3.85        3.51      3.97 o
  -6   8  13        1.67        8.07      6.43 o
  -5   8  13        0.12       -0.66      4.33 o
  -4   8  13        0.27        2.23      3.23 o
  -3   8  13       51.58       45.17      3.52 o
  -2   8  13        2.71        7.03      2.68 o
  -1   8  13       44.68       50.68      6.64 o
   0   8  13        1.55        5.96      4.82 o
   1   8  13        2.62        3.25      4.47 o
   2   8  13        5.73       11.44      5.30 o
   3   8  13        0.05        1.79      4.08 o
   4   8  13        4.77        6.34      4.77 o
   5   8  13        1.08       -0.95      4.23 o
   6   8  13        0.05        2.95      4.88 o
  -9   9  13       22.23       24.77      5.93 o
  -8   9  13        0.36        1.53      4.37 o
  -7   9  13        2.35        1.97      4.04 o
  -6   9  13        2.40       -1.80      3.64 o
  -5   9  13        4.31        2.53      3.69 o
  -4   9  13        0.20       -4.39      4.39 o
  -3   9  13        4.36        5.91      3.47 o
  -2   9  13        7.97       10.69      3.45 o
  -1   9  13        3.50        2.59      3.09 o
   0   9  13       21.62       31.45      7.48 o
   1   9  13        7.72        4.44      4.94 o
   2   9  13        9.62       10.63      5.18 o
   3   9  13        3.21        5.27      4.85 o
   4   9  13        2.26       -2.65      4.65 o
   5   9  13        1.41        9.56      5.42 o
   6   9  13        0.62        3.34      5.33 o
  -8  10  13        3.91       -0.52      7.83 o
  -7  10  13       16.60       14.40      5.26 o
  -6  10  13       11.71       17.83      5.08 o
  -5  10  13        3.60        2.90      3.96 o
  -4  10  13       44.77       44.22      5.62 o
  -3  10  13       13.98       25.72      8.12 o
  -2  10  13        7.34        7.93      3.56 o
  -1  10  13       49.74       55.97      5.17 o
   0  10  13        1.73        0.98      5.66 o
   1  10  13        4.44       10.19      6.16 o
   2  10  13        0.19       -3.84      4.53 o
   3  10  13        0.50       -3.93      4.68 o
   4  10  13        0.37       -0.12      5.15 o
   5  10  13        5.36        6.34      5.30 o
  -7  11  13        0.49       -4.00      4.00 o
  -6  11  13        2.87       -1.45      4.29 o
  -5  11  13        3.65        4.62      4.31 o
  -4  11  13        6.10        2.03      9.29 o
  -3  11  13        5.89        8.76      4.22 o
  -2  11  13       15.17       14.76      8.83 o
  -1  11  13        0.21       -2.50      5.48 o
   0  11  13        2.72        0.57      5.69 o
   1  11  13        9.63        6.55      6.05 o
   2  11  13        0.41        1.82      5.87 o
   3  11  13        1.39       -0.60      5.84 o
   4  11  13       18.45       21.17      7.21 o
  -6  12  13        4.61        3.58      4.66 o
  -5  12  13        8.07       16.49      5.16 o
  -4  12  13        4.91        7.31      4.67 o
  -3  12  13        2.86        1.14      4.09 o
  -2  12  13       22.90       29.16      5.07 o
  -1  12  13        2.21       -1.61      6.02 o
   0  12  13       20.99       13.55      7.59 o
   1  12  13        0.11        9.20      6.85 o
   2  12  13        1.04       11.53      7.03 o
  -3  13  13        0.14        2.97      4.34 o
  -2  13  13        6.48        9.55      4.29 o
  -1  13  13       12.11       15.81      7.77 o
 -10   0  14        2.48       -4.68      4.68 o
  -8   0  14        0.41        1.73      4.77 o
  -6   0  14        0.93       -1.37      3.69 o
  -4   0  14        0.00       -3.19      3.19 o
  -2   0  14       42.45       44.32      6.11 o
   0   0  14       86.71       96.68      6.06 o
   2   0  14       76.34       78.62      6.64 o
   4   0  14       16.25       10.39      3.93 o
   6   0  14       32.00       38.09      5.51 o
 -11   1  14       16.29       27.01      7.21 o
 -10   1  14        0.01        1.98      3.98 o
  -9   1  14       23.85       32.82      5.66 o
  -8   1  14        5.49        8.35      3.99 o
  -7   1  14       12.87       11.41      3.69 o
  -6   1  14        0.25       -2.74      2.74 o
  -5   1  14        9.70        4.73      3.22 o
  -4   1  14        1.04       -0.09      3.08 o
  -3   1  14        1.72        1.08      2.50 o
  -2   1  14        3.87        1.66      2.61 o
  -1   1  14       16.91       17.60      2.79 o
   0   1  14       24.43       28.64      2.85 o
   1   1  14        4.43        8.10      2.18 o
   2   1  14       16.73       12.48      2.80 o
   3   1  14       10.10        9.87      3.65 o
   4   1  14        2.14        2.99      2.52 o
   5   1  14       35.93       44.91      5.87 o
   6   1  14       15.53       10.42      4.50 o
   7   1  14        0.45       -2.59      3.63 o
 -11   2  14       11.94        9.03      9.65 o
 -10   2  14        7.88       -1.46      3.90 o
  -9   2  14       12.58        9.08      4.40 o
  -8   2  14       25.62       29.69      6.81 o
  -7   2  14        1.16        1.81      3.71 o
  -6   2  14        0.09       -2.29      2.62 o
  -5   2  14        6.43       13.89      5.49 o
  -4   2  14       40.92       39.44      4.53 o
  -3   2  14       41.30       42.68      4.40 o
  -2   2  14        4.40        5.42      2.21 o
  -1   2  14       17.91       17.46      4.23 o
   0   2  14        0.24        1.34      2.03 o
   1   2  14        7.56        8.68      5.01 o
   2   2  14        0.09        0.25      2.15 o
   3   2  14       14.36       14.82      2.84 o
   4   2  14        0.41        0.71      3.54 o
   5   2  14        6.30        7.62      4.26 o
   6   2  14        2.23        1.91      3.90 o
   7   2  14        0.08       -0.95      3.54 o
 -11   3  14        0.53       -2.59      4.23 o
 -10   3  14        0.40       -3.73      3.73 o
  -9   3  14        0.22       -2.54      3.66 o
  -8   3  14        6.66        0.59      3.60 o
  -7   3  14        6.86        3.17      3.70 o
  -6   3  14       20.68       23.40      4.41 o
  -5   3  14        0.00        2.46      3.01 o
  -4   3  14        1.25        2.13      2.86 o
  -3   3  14        1.08        0.64      2.69 o
  -2   3  14       31.68       38.22      5.57 o
  -1   3  14       13.28       15.92      2.72 o
   0   3  14        0.73        2.14      1.98 o
   1   3  14       13.55       21.38      2.62 o
   2   3  14        0.07        2.55      2.02 o
   3   3  14        5.29        8.73      4.29 o
   4   3  14        0.05        0.63      3.25 o
   5   3  14        1.99        3.54      3.90 o
   6   3  14        0.11       -1.58      3.75 o
   7   3  14        0.62        4.65      4.11 o
 -11   4  14        0.01       -2.27      4.42 o
 -10   4  14        0.06       -3.80      3.80 o
  -9   4  14        2.30       -3.25      3.71 o
  -8   4  14        2.26        5.30      5.54 o
  -7   4  14        9.51        8.69      4.05 o
  -6   4  14       30.18       18.88      4.42 o
  -5   4  14        5.18       12.13      3.62 o
  -4   4  14        1.87       -1.56      2.77 o
  -3   4  14      108.40      131.59      6.94 o
  -2   4  14        2.64        6.71      2.89 o
  -1   4  14       10.48       17.15      2.68 o
   0   4  14       13.18       13.61      2.71 o
   1   4  14        1.26       -1.82      1.98 o
   2   4  14        6.22        9.50      4.11 o
   3   4  14        0.44       -3.22      3.22 o
   4   4  14        5.86        5.09      4.02 o
   5   4  14        0.00        1.25      3.78 o
   6   4  14        0.08        0.15      3.54 o
   7   4  14        5.60        7.48      4.68 o
 -10   5  14        2.46       -0.37      5.49 o
  -9   5  14        2.05        2.68      4.21 o
  -8   5  14       10.65        7.09      4.10 o
  -7   5  14        1.44        3.08      3.53 o
  -6   5  14        1.10        1.37      3.36 o
  -5   5  14        3.84        0.52      2.86 o
  -4   5  14       16.64       16.87      3.74 o
  -3   5  14        2.30        2.82      2.92 o
  -2   5  14       12.54       19.51      5.64 o
  -1   5  14        0.16        0.74      2.10 o
   0   5  14       16.21       17.28      2.96 o
   1   5  14       21.28       28.38      5.90 o
   2   5  14        2.11        0.21      3.81 o
   3   5  14        2.11        3.54      4.11 o
   4   5  14        0.08       -3.40      3.40 o
   5   5  14        5.92        5.84      4.20 o
   6   5  14        1.82        0.71      4.26 o
 -10   6  14        2.52       -2.95      4.32 o
  -9   6  14        0.24        0.83      4.34 o
  -8   6  14        5.03        1.23      3.99 o
  -7   6  14        0.55        1.16      3.83 o
  -6   6  14        0.00       -3.39      3.41 o
  -5   6  14        0.75        2.80      6.64 o
  -4   6  14        0.26        3.39      3.98 o
  -3   6  14        9.89       11.99      3.43 o
  -2   6  14       10.70        9.11      3.11 o
  -1   6  14       43.34       50.34      4.38 o
   0   6  14        4.96        2.12      2.37 o
   1   6  14        7.47       13.49      4.97 o
   2   6  14        3.71       -0.60      4.11 o
   3   6  14        7.00        0.66      4.02 o
   4   6  14        0.01       -1.34      4.38 o
   5   6  14        1.15        0.71      4.14 o
   6   6  14        0.13       -1.85      4.17 o
  -9   7  14        0.63        1.47      4.37 o
  -8   7  14       14.96       15.01      8.46 o
  -7   7  14        3.33        1.96      7.91 o
  -6   7  14        5.78        5.86      3.98 o
  -5   7  14        0.30       -1.25      3.25 o
  -4   7  14        0.72       -2.92      3.00 o
  -3   7  14        0.06        0.56      2.99 o
  -2   7  14        3.94        1.47      3.31 o
  -1   7  14        0.45       -2.45      2.45 o
   0   7  14        0.02        3.31      4.14 o
   1   7  14       13.43        6.22      4.62 o
   2   7  14        3.94        8.64      4.97 o
   3   7  14        1.63       -0.95      3.69 o
   4   7  14        1.17       -1.13      4.59 o
   5   7  14        0.01        7.80      5.15 o
  -8   8  14        1.05       -1.18      4.19 o
  -7   8  14        4.27        4.02      4.27 o
  -6   8  14       31.11       36.01      5.58 o
  -5   8  14       14.35       13.44      4.48 o
  -4   8  14        0.38        2.34      5.08 o
  -3   8  14       20.84       23.78      4.37 o
  -2   8  14       14.23       17.24      3.74 o
  -1   8  14        2.20       -1.48      2.64 o
   0   8  14        7.32       15.84      5.69 o
   1   8  14        2.75        0.63      4.17 o
   2   8  14        0.65        2.20      4.50 o
   3   8  14        0.04       -3.84      3.84 o
   4   8  14        1.06        1.88      5.18 o
   5   8  14        0.08       -0.74      4.97 o
  -8   9  14        0.06        2.16      4.52 o
  -7   9  14        2.83       -0.96      4.08 o
  -6   9  14       25.91       32.62      5.65 o
  -5   9  14       18.49       15.19      5.93 o
  -4   9  14        0.43       -0.42      3.45 o
  -3   9  14       35.75       32.49     11.14 o
  -2   9  14       13.30        9.92      6.57 o
  -1   9  14       19.08       10.16      6.05 o
   0   9  14        2.71        6.28      4.88 o
   1   9  14        0.04       -3.60      4.29 o
   2   9  14        0.48        4.97      5.06 o
   3   9  14        1.12        1.13      5.18 o
   4   9  14        0.51       -1.94      4.71 o
  -6  10  14        3.86        0.33      4.49 o
  -5  10  14        2.92        3.04      4.36 o
  -4  10  14       17.56       19.49      9.74 o
  -3  10  14       31.56       29.48      6.78 o
  -2  10  14        5.42        6.39      3.78 o
  -1  10  14        9.19       13.46      6.64 o
   0  10  14        8.53        2.11      5.69 o
   1  10  14        0.35       -4.65      4.65 o
   2  10  14        0.00       -4.56      4.56 o
   3  10  14        0.06        1.52      5.30 o
  -5  11  14        6.82       11.38      4.86 o
  -4  11  14        0.29       -3.88      3.88 o
  -3  11  14        0.01        2.92      3.81 o
  -2  11  14       27.92       26.33      8.04 o
  -1  11  14       13.28        7.06      6.37 o
   0  11  14        7.32        1.64      6.31 o
   1  11  14        0.22        3.22      6.22 o
  -9   0  15       65.65       71.86     10.30 o
  -7   0  15        0.25        3.96      5.00 o
  -5   0  15       18.00       13.13      5.12 o
  -3   0  15        0.29       -3.37      3.37 o
  -1   0  15        3.39        8.04      4.05 o
   1   0  15       13.36        6.40      3.84 o
   3   0  15       23.00       20.85      4.71 o
 -10   1  15        0.06        0.30      4.21 o
  -9   1  15        7.69        1.47      4.04 o
  -8   1  15       11.32        9.69      4.17 o
  -7   1  15        3.41        2.59      3.74 o
  -6   1  15        0.34        1.85      3.34 o
  -5   1  15        1.07       -2.74      2.75 o
  -4   1  15        0.73        1.24      3.89 o
  -3   1  15       17.83       15.67      3.64 o
  -2   1  15       55.95       63.26      6.16 o
  -1   1  15       37.37       34.04      4.10 o
   0   1  15        0.16        1.15      2.50 o
   1   1  15        0.22        0.29      2.41 o
   2   1  15       29.04       40.80      3.93 o
   3   1  15       10.93       16.84      4.07 o
   4   1  15        1.91        3.28      3.78 o
   5   1  15        0.18       -0.21      3.57 o
   6   1  15        5.83        4.88      4.17 o
 -10   2  15        0.49       -4.35      4.35 o
  -9   2  15        1.08       -2.48      3.64 o
  -8   2  15        4.75        1.72      3.88 o
  -7   2  15        3.29        4.63      3.63 o
  -6   2  15       21.73       23.27      4.43 o
  -5   2  15       19.09       17.57      4.00 o
  -4   2  15       12.43       11.65      3.54 o
  -3   2  15        1.44       -2.44      2.44 o
  -2   2  15        2.40        4.67      2.93 o
  -1   2  15       25.12       28.32      5.26 o
   0   2  15        8.96       15.22      3.17 o
   1   2  15       12.14       12.51      3.06 o
   2   2  15        2.12        5.18      3.22 o
   3   2  15       15.52       18.05      4.79 o
   4   2  15        1.20        0.06      3.69 o
   5   2  15        8.22        6.73      4.23 o
   6   2  15        0.10       -3.54      3.54 o
  -9   3  15        1.38       -2.10      3.89 o
  -8   3  15        5.76        5.58      4.13 o
  -7   3  15        4.02        0.68      5.63 o
  -6   3  15        4.71        0.05      4.47 o
  -5   3  15       17.80       18.49      5.66 o
  -4   3  15        1.69        0.00      3.05 o
  -3   3  15        2.60        7.23      3.18 o
  -2   3  15        4.02        2.63      2.99 o
  -1   3  15       11.85       18.16      3.29 o
   0   3  15        0.65       -1.34      2.34 o
   1   3  15       36.35       39.62      3.84 o
   2   3  15       14.24       12.54      4.79 o
   3   3  15        8.89       16.26      4.97 o
   4   3  15        1.81       -3.51      3.51 o
   5   3  15        4.63        2.23      4.02 o
  -9   4  15        2.99       -3.81      3.81 o
  -8   4  15        0.78        2.31      5.81 o
  -7   4  15        0.08        2.99      3.94 o
  -6   4  15       19.40       29.89      4.95 o
  -5   4  15        5.37        4.18      3.60 o
  -4   4  15        5.12        4.50      3.14 o
  -3   4  15       20.30       21.49      3.92 o
  -2   4  15        4.58        5.45      3.04 o
  -1   4  15        3.24        6.01      2.92 o
   0   4  15        0.01        2.54      2.42 o
   1   4  15        1.42       -0.24      3.78 o
   2   4  15        0.07        1.88      3.51 o
   3   4  15        0.25       -2.98      3.22 o
   4   4  15        0.08       -2.17      3.66 o
   5   4  15        0.32        0.86      4.17 o
  -9   5  15        1.09       -0.80      3.97 o
  -8   5  15       11.66        9.89      4.61 o
  -7   5  15        0.57       -1.36      3.50 o
  -6   5  15        0.18       -3.48      3.48 o
  -5   5  15        0.14       -0.20      3.15 o
  -4   5  15        1.65       -0.11      2.84 o
  -3   5  15       27.48       21.80      4.01 o
  -2   5  15        9.85        9.11      3.17 o
  -1   5  15       29.24       33.10      4.03 o
   0   5  15       10.20       17.63      5.51 o
   1   5  15        1.26       -3.81      3.81 o
   2   5  15       15.57       21.89      5.66 o
   3   5  15        0.03       -3.60      3.60 o
   4   5  15        0.42       -0.18      4.08 o
   5   5  15        0.19        3.54      4.02 o
  -8   6  15        0.00       -0.89      4.05 o
  -7   6  15        0.54       -1.98      3.89 o
  -6   6  15        1.42       -2.83      5.36 o
  -5   6  15        0.77       -0.27      4.54 o
  -4   6  15        4.17        1.45      2.95 o
  -3   6  15        0.31       -1.00      2.73 o
  -2   6  15       12.15       14.70      3.54 o
  -1   6  15        0.14        1.69      2.63 o
   0   6  15        0.20       -3.28      3.28 o
   1   6  15        0.08        1.04      3.96 o
   2   6  15        1.78        1.85      4.47 o
   3   6  15        0.03       -1.82      3.87 o
   4   6  15        1.77       -3.13      3.87 o
  -7   7  15        0.42        2.76      4.12 o
  -6   7  15        0.05        0.70      3.84 o
  -5   7  15        0.52        0.89      4.90 o
  -4   7  15        0.02       -0.57      3.07 o
  -3   7  15       10.46       19.52      4.03 o
  -2   7  15        1.94        2.40      3.09 o
  -1   7  15       11.57       15.99      5.84 o
   0   7  15        6.76       16.86      5.99 o
   1   7  15        0.75       -1.49      4.26 o
   2   7  15        0.08        1.28      4.29 o
   3   7  15        0.17       -0.03      4.11 o
  -6   8  15       24.33       24.78      5.26 o
  -5   8  15        0.05        0.09      3.84 o
  -4   8  15        1.86        2.62      3.74 o
  -3   8  15        0.00       -0.16      3.32 o
  -2   8  15        3.78       -2.37      3.24 o
  -1   8  15        4.15        4.53      5.27 o
   0   8  15        1.62       -2.65      4.38 o
   1   8  15        0.69       -2.71      4.08 o
   2   8  15        0.41        0.92      4.26 o
  -5   9  15        0.76       -0.18      4.45 o
  -4   9  15       20.93       20.19      4.88 o
  -3   9  15        1.65        0.98      3.96 o
  -2   9  15        0.02        7.62      5.96 o
  -1   9  15        2.29        7.30      5.63 o
   0   9  15        0.34        1.52      5.18 o
   1   9  15        7.21        7.74      5.03 o
  -8   0  16       53.35       59.89      9.74 o
  -6   0  16        3.30       -4.35      4.56 o
  -4   0  16       11.97        9.80      5.18 o
  -2   0  16       52.14       55.51      7.33 o
   0   0  16       12.12       15.52      5.03 o
   2   0  16       42.13       51.85      6.37 o
  -8   1  16        0.08        2.71      5.60 o
  -7   1  16       14.02       12.65      4.42 o
  -6   1  16        0.18       -0.74      3.29 o
  -5   1  16       66.53       81.55      6.53 o
  -4   1  16        1.77        4.58      3.21 o
  -3   1  16        3.91        1.84      3.00 o
  -2   1  16        2.67       -2.14      2.81 o
  -1   1  16       15.73       24.08      4.88 o
   0   1  16       58.23       66.43      6.85 o
   1   1  16        1.70        0.05      2.68 o
   2   1  16        6.59       10.19      3.05 o
   3   1  16       12.19       14.53      4.74 o
  -8   2  16        0.20       -1.17      3.88 o
  -7   2  16        0.03        0.01      3.41 o
  -6   2  16        5.14        4.95      3.80 o
  -5   2  16        0.23        0.08      3.05 o
  -4   2  16        0.02        2.14      3.19 o
  -3   2  16        3.40        3.46      6.18 o
  -2   2  16        4.96        7.63      3.28 o
  -1   2  16        0.01       -1.49      2.69 o
   0   2  16        0.24        1.87      2.83 o
   1   2  16       10.28       13.61      3.35 o
   2   2  16        1.05        3.87      3.96 o
   3   2  16        6.92        6.76      4.23 o
  -7   3  16        1.66        3.92      8.16 o
  -6   3  16       15.70       23.51      4.74 o
  -5   3  16        2.50       -1.57      3.03 o
  -4   3  16        9.37        9.96      3.65 o
  -3   3  16        0.69        0.42      2.86 o
  -2   3  16        1.66        6.75      3.10 o
  -1   3  16       21.20       20.45      9.32 o
   0   3  16        0.35        0.35      3.41 o
   1   3  16        0.23       -1.79      3.78 o
   2   3  16        1.83        4.23      4.44 o
   3   3  16        0.99        4.11      4.14 o
  -7   4  16        3.39        1.26      3.84 o
  -6   4  16        1.30       -0.70      3.28 o
  -5   4  16        1.59       -2.43      3.48 o
  -4   4  16        2.78       -1.01      4.54 o
  -3   4  16        5.05        7.13      3.51 o
  -2   4  16        2.78        6.38      3.35 o
  -1   4  16       22.10       31.38      4.14 o
   0   4  16        0.07       -1.46      3.96 o
   1   4  16       17.23       19.27      5.57 o
   2   4  16        0.17        4.05      4.23 o
   3   4  16        0.75        2.32      4.32 o
  -6   5  16        0.16       -1.38      3.20 o
  -5   5  16        1.61       -2.66      3.37 o
  -4   5  16        0.03       -0.83      3.16 o
  -3   5  16        0.80       -1.88      3.00 o
  -2   5  16        3.32        3.70      3.03 o
  -1   5  16        1.68        5.42      4.94 o
   0   5  16        2.91       -2.03      4.41 o
   1   5  16        3.55        0.89      4.35 o
   2   5  16        1.18        0.63      4.08 o
  -5   6  16        1.25       -2.21      3.83 o
  -4   6  16        1.66        1.07      3.29 o
  -3   6  16        0.30        0.74      3.54 o
  -2   6  16        0.00       -2.54      2.71 o
  -1   6  16       17.71       16.62      6.02 o
   0   6  16        0.32        0.03      4.02 o
   1   6  16        3.96        2.95      4.74 o
  -4   7  16        0.33       -1.34      5.03 o
  -3   7  16        5.18        3.50      9.71 o
  -2   7  16        2.27       -0.06      4.62 o
  -1   7  16        0.80       -0.51      4.85 o
  -3   0  17        3.32        1.85      4.71 o
  -1   0  17        1.07       -3.01      3.96 o
  -4   1  17        0.15        0.46      3.42 o
  -3   1  17        0.47       -1.79      3.14 o
  -2   1  17        0.73        1.38      3.08 o
  -1   1  17        0.14       -2.81      2.81 o
   0   1  17        4.68       11.77      3.50 o
  -4   2  17        1.92        6.02      5.93 o
  -3   2  17        0.01       -0.95      3.05 o
  -2   2  17        9.77        9.14      3.75 o
  -1   2  17        4.34        1.63      3.10 o
  -2   3  17        0.70       -1.34      4.41 o
 
